# Supplementary material for: Expression Profile of the Schistosoma japonicum Degradome Reveals Differential Protease Expression Patterns and Potential Anti-schistosomal Intervention Targets
Source: PLoS Comput Biol. 2014 Oct 2;10(10):e1003856. doi: 10.1371/journal.pcbi.1003856 (PMC4183426; doi:10.1371/journal.pcbi.1003856)
Supplement: Table S1 — List of primers used for qRT-PCR analysis. (XLSX) [file pcbi.1003856.s004.xlsx]

## Sheet: Sheet1
Table S1. List of primers used for qRT-PCR analysis.
Protein ID	Primer	Sequence （5‘-3’）
AAW24518.1	Forward	AATGGTGATATTGATATGGCCTGTA
	Reverse	TACAATACCCTCCAATCTGCTTAGT
CAX69725.1	Forward	ATTTGGATCTACCGTTTGTACGTG
	Reverse	ACACTGACATTACGCTATCACTGC
CAX69543.1	Forward	ATATGGACCAGTTGAAGCAAGC
	Reverse	CCATTCTCTATACCCCATCCAA
AAW25005.1	Forward	GGTCCAGTTGAAGCTACATTTTATG
	Reverse	GGATACACCCCAACCAATGATAC
Sjp_0027020	Forward	GGACAACAGCATATTTCACTCTTTC
	Reverse	ACTGATAGCACCAGCAAACGG
CAX69461.1	Forward	TACCAACACCTAGATCACGCAA
	Reverse	CCCCATTCTTCATTCCACGA
AAO59414.2	Forward	ACTTGGTGGACATGCAGTACG
	Reverse	TTCCAGCATTCACGTCACTTT
AAW24549.1	Forward	TAATGTTGGGCGGGATTGAC
	Reverse	CGATTGCTTCTGTTGGACCTAAG
CAX69618.1	Forward	TCTTGCCTACGAAAGCGGAGT
	Reverse	CGATTCCATAACCAACAAGTAGAAC
AAW27185.1	Forward	GTGCAAGTGCGTCAGAAGACC
	Reverse	TTACCCTTATCGCCCCAATCT
AAW25676.1	Forward	CTACTAATGAAGAGCTGATGCGG
	Reverse	CGCCATAACCGACTAACAAGAC
AAC32040.1	Forward	TACTGGAGTGAAATCAGGGACAT
	Reverse	GCCATAAACTTCAAACCCAACT
AAW25326.1	Forward	ATCTTGTTGGGCATTCTCAGC
	Reverse	CCTCCACATCCATAATTTCCGT
Sjp_0049310	Forward	GCATTGCGACTATTGACACTGG
	Reverse	TTCGACTACAGTCAAACACGTTCT
CAX70257.1	Forward	GGACCAGTCGAAGCATATCTCG
	Reverse	CCAATAAGCCGTTCCGTTCT
AAP05886.1	Forward	GGGCATTATACAATGAAGGTCC
	Reverse	CCCCATTTTTTACCCCAACT
CAX70514.1	Forward	AATCAAAGTATGGCAGTCATTGG
	Reverse	ATAGACAAAACCATCTTCACCCC
AAW25775.1	Forward	TCCGTGGTGGATCTTCTGTTC
	Reverse	CTTTTCTCCCCATTCAACACC
CAX75587.1	Forward	AGGACAGCATCTTGCCATAAAT
	Reverse	GCGTTCTCCAATTCCACTGC
CAX75591.1	Forward	CCACTTGTTTTGAACTTACCCG
	Reverse	CCAGAGAAATCCTTCCGAACAG
CAX73243.1	Forward	CGCTCAGATTCTAGGACGGC
	Reverse	CGTGAAAACACTGGCGTTCTC
CAX69683.1	Forward	TAGGGAAATACGTTTGCGGG
	Reverse	GGGCGATAATAAGCGGAAGA
AAW25748.1	Forward	TGCCCATTTAGTTATCTGTGCG
	Reverse	GCAATACCTGCCACAAACCAT
CAX73292.1	Forward	CAACTGATGGAGCACTTTGTTCT
	Reverse	AACCACTGCCTGCTATTGATGT
