# Supplementary material for: Expression Profile of the Schistosoma japonicum Degradome Reveals Differential Protease Expression Patterns and Potential Anti-schistosomal Intervention Targets
Source: PLoS Comput Biol. 2014 Oct 2;10(10):e1003856. doi: 10.1371/journal.pcbi.1003856 (PMC4183426; doi:10.1371/journal.pcbi.1003856)
Supplement: Table S2 — Comprehensive information of the S. japonicum degradome. (XLSX) [file pcbi.1003856.s005.xlsx]

## Sheet: Sheet1
Supplementary Table S2. Comprehensive information of the S. japonicum degradome
Protease Family	Protein ID	Description	Length (aa)	CDD	E-value	KO	TMHMM	SignalP	Best hit to S. mansoni predicted protein sequencea	BLASTp			Best hit to H. sapiens protein sequenceb	BLASTp			PDB ID
class	Protein ID		Length (aa)	CDD ID	E-value	KO	TMHMM	SignalP		Query cover	E-value	Identity		Query cover	E-value	Identity
A01	CAX72323.1	cathepsin D (lysosomal aspartyl protease)	429	cd05490	3.19e-170	K01379		Yes	Smp_013040.1	0.96	0	0.83	NP_001900.1	0.86	6e-143	0.52	1LYW
A01	CAX69394.1	lysosomal aspartic protease precursor	127	cd05485	1.2e-30	K01379			Smp_132470	0.97	1e-53	0.67	NP_001900.1	0.93	2e-20	0.37	1LYW
A01	Sjp_0049310	lysosomal aspartic protease precursor	764	cd05485	2.99e-91	K01379			Smp_132480	0.99	9e-149	0.66	NP_001900.1	0.99	3e-65	0.36	1LYW
A01	AAW24549.1	cathepsin D	387	cd05490	5.63e-111	K01379		Yes	Smp_136730	1	0	0.68	NP_001900.1	0.92	2e-93	0.37	1LYW
A01	CAX73083.1	beta-secretase 1	314	cd05473	1.61e-36	K07747	1		Smp_175560	0.99	6e-142	0.66	NP_001193978.1	0.98	2e-31	0.27	4J0P
A02	Sjp_0002790	transposon Ty3-G Gag-Pol polyprotein, putative	423	cd06094	5.86e-35	K14156			Smp_166950	0.99	1e-110	0.63	NP_001128360.1	0.33	1e-07	0.28
A02	Sjp_0008720	retrovirus-related Pol polyprotein from transposon opus, Includes: Protease, putative	661	cd06094	1.08e-38	K07497			Smp_166950	0.8	1e-148	0.73	NA
A22	CAX74629.1	presenilin	491	pfam01080	4.41e-124	K04505	7		Smp_153960	0.99	0	0.79	NP_000012.1	0.88	2e-105	0.44	2KR6
A22	CAX73868.1	putative sigl peptide peptidase-like 2A	575	cl01342	5.5e-26	K09596	9	Yes	Smp_154770	0.86	0	0.63	NP_116191.2	0.87	5e-29	0.25
A22	AAP05959.1	SJCHGC09361 protein	370	pfam04258	1.84e-59	K09595	8		Smp_203140	0.38	3e-81	0.83	NP_110416.1	0.9	2e-92	0.41
A28	CAX73126.1	DDI1 homolog 2	395	cd05479	5.95e-65	K11885			Smp_063670	0.89	5e-174	0.78	NP_115717.3	0.8	9e-74	0.4
A28	AAX25963.2	SJCHGC04741 protein	195	cd00303	5.34e-15				NA				NP_001128360.1	0.6	7e-17	0.35
A33	CAX83693.1	Gap-Pol polyprotein	1293	cd01647	5.76e-66	K07497			Smp_185440	0.75	0	0.67	NP_001128360.1	0.25	2e-23	0.28
C01	CAX69461.1	Cathepsin B-like cysteine proteise precursor	340	cd02620	2.79e-113	K01363		Yes	Smp_103610	0.96	2e-87	0.42	NP_001899.1	0.99	2e-71	0.38	1CSB
C01	AAW25005.1	Cathepsin B-like cysteine proteise precursor	346	cd02620	8.19e-136	K01363		Yes	Smp_103610	0.91	2e-140	0.59	NP_001899.1	0.91	3e-109	0.51	1CSB
C01	P43157.1	Cathepsin B-like cysteine proteise precursor	1345	cd02620	8.56e-144	K01363		Yes	Smp_103610	0.99	0	0.76	NP_001899.1	0.95	8e-116	0.49	1CSB
C01	AAW26625.1	Cathepsin B-like cysteine proteise precursor	342	cd02620	8.58e-135	K01363		Yes	Smp_103610	0.99	0	0.71	NP_001899.1	1	6e-102	0.43	1CSB
C01	CAX70257.1	Cathepsin B-like cysteine proteise precursor	342	cd02620	9.21e-133	K01363		Yes	Smp_103610	0.99	0	0.71	NP_001899.1	0.98	5e-100	0.45	1CSB
C01	CAX69543.1	Cathepsin B-like cysteine proteise precursor	337	cd02620	4.02e-119	K01363		Yes	Smp_105370	1	4e-169	0.67	NP_001899.1	0.75	4e-86	0.52	1CSB
C01	AAO59414.2	Cathepsin B-like cysteine proteise precursor	348	cd02620	1.04e-144	K01363	1		Smp_141610	0.94	0	0.89	NP_001899.1	0.95	1e-118	0.52	1CSB
C01	AAW25676.1	cathepsin C	462	pfam08773	2.38e-69	K01275		Yes	Smp_019030	0.98	0	0.76	NP_001805.3	0.94	3e-132	0.46	4CDF
C01	AAC32040.1	cathepsin C	458	pfam08773	1.08e-63	K01275		Yes	Smp_019030	0.98	0	0.6	NP_001805.3	0.94	6e-145	0.49	4CDF
C01	AAW25775.1	Cathepsin L-like proteise precursor	454	cd02248	1.63e-105	K01373		Yes	Smp_034410.1	1	0	0.8	NP_003784.2	0.68	2e-100	0.5	1M6D
C01	CAX69618.1	Cathepsin L-like proteise precursor	353	cd02248	5.77e-80	K01365		Yes	Smp_139240	0.91	9e-134	0.61	NP_004070.3	0.94	3e-54	0.34	3N4C
C01	AAW27185.1	Cathepsin L-like proteise precursor	372	cd02248	2.27e-115	K01365		Yes	Smp_157090	1	0	0.73	NP_001903.1	0.86	3e-105	0.52	4AXM
C01	Sjp_0027020	Cathepsin L-like proteise precursor	378	cd02248	1.17e-92	K01365		Yes	Smp_187140	0.94	2e-70	0.34	NP_004070.3	0.88	2e-68	0.38	3N4C
C01	CAX70514.1	Cathepsin L-like proteise precursor	249	cd02248	8.27e-88	K01365			Smp_187140	0.89	2e-89	0.6	NP_004070.3	0.95	5e-47	0.38	3N4C
C01	AAP05886.1	Cathepsin L-like proteise precursor	339	cd02248	5.77e-80	K01368		Yes	Smp_187140	1	0	0.76	NP_004070.3	0.96	1e-67	0.37	3N4C
C01	AAW25326.1	Cathepsin L-like proteise precursor	342	cd02248	3.5e-108	K01368	1	Yes	Smp_193000	0.6	2e-112	0.74	NP_004070.3	0.95	9e-84	0.42	3N4C
C02	CAX73750.1	Calpain-B	718	smart00230	4.61e-136	K08573			Smp_003980	1	0	0.88	NP_005177.2	0.95	0	0.44	1ZCM
C02	Sjp_0035290	calpain-7	803	smart00230	8.44e-49	K08576			Smp_083530.1	0.9	0	0.8	NP_055111.1	0.94	0	0.46
C02	CAX73441.1	Calpain-B	779	smart00230	1.87e-150	K08585			Smp_089460.2	1	0	0.93	NP_775110.1	0.88	0	0.46
C02	Sjp_0052870	uncharacterized protein C6orf103,putative	418	cd00044	7.97e-13				Smp_130640	0.67	4e-105	0.66	NP_078970.3	0.84	7e-44	0.3
C02	Sjp_0012570	calpain-11	764	smart00230	2.88e-141	K08580			Smp_157500	0.96	0	0.62	NP_006606.1	0.84	2e-120	0.34	2P0R
C02	Sjp_0097500	Calpain	211	pfam00648	3.58e-66	K08577			Smp_157500	0.96	2e-89	0.75	NP_008989.2	0.81	9e-43	0.47
C02	BAA74717.1	Calpain	758	smart00230	1.42e-152	K08585			Smp_157500	0.99	0	0.84	NP_775110.1	0.89	3e-154	0.39
C02	Sjp_0011610	calpain-5	648	smart00230	1.52e-63	K08574			Smp_159550	1	0	0.81	NP_004046.2	0.97	5e-77	0.29
C12	CAX75723.1	ubiquitin C-termil hydrolase	319	cd09617	2.49e-103	K05610			Smp_083200.2	1	0	0.87	NP_001186190.1	0.93	8e-98	0.49	3TB3
C12	Sjp_0070430	ubiquitin C-termil hydrolase	1342	cd09617	1.9e-45	K08588			Smp_147920	0.99	0	0.71	NP_004647.1	0.23	4e-37	0.38
C12	Sjp_0020870	ubiquitin C-termil hydrolase	119	cd09617	7.27e-22	K08588			Smp_147920	0.49	8e-36	1	NP_004647.1	0.54	1e-19	0.62
C12	AAW26483.1	SJCHGC01421 protein	222	cd09616	2.27e-81	K05609			Smp_168800.2	0.77	4e-105	0.86	NP_005993.1	0.97	2e-57	0.41	1UCH
C13	CAX82646.1	phosphatidylinositol glycan, class K	341	COG5206	1.36e-110	K05290		Yes	Smp_011230	0.7	2e-165	0.92	NP_005473.1	0.78	8e-132	0.65
C13	P42665.1	legumain	1065	pfam01650	2.51e-151	K01369		Yes	Smp_075800.1	1	0	0.74	NP_005597.3	0.93	9e-103	0.43	4FGU
C14	CAX71159.1	caspase 3, apoptosis-related cysteine peptidase	299	cd00032	2.74e-84	K02187			Smp_028500	0.97	1e-175	0.77	NP_116786.1	0.77	1e-61	0.43	4JJE
C14	CAX76583.1	caspase 3, apoptosis-related cysteine peptidase	288	cd00032	2.43e-72	K02187			Smp_028500	0.96	2e-157	0.73	NP_116786.1	0.8	1e-50	0.39	4JJE
C14	Sjp_0071380	caspase 2	379	cd00032	1.62e-68	K02186			Smp_032000	1	0	0.83	NP_116764.2	0.98	1e-32	0.25	3RJM
C14	Sjp_0039420	caspase 7	324	cd00032	7.01e-84	K04397			Smp_172010	0.98	0	0.8	NP_001253987.1	0.77	3e-60	0.4	4HQR
C15	Sjp_0059190	pyroglutamyl-peptidase	209	cd00501	5.63e-27	K01304			Smp_140810	0.95	2e-104	0.71	NP_060182.1	0.92	3e-20	0.31
C19	AAW27333.1	ubiquitin carboxyl-termil hydrolase 46	412	cd02663	5.91e-163	K11842			Smp_000710	1	0	0.91	NP_073743.2	0.86	3e-164	0.62
C19	Sjp_0037330	ubiquitin-specific peptidase 10	572	cd02257	9.21e-23	K11841			Smp_005280	0.98	0	0.65	NP_005144.2	0.75	1e-18	0.24
C19	Sjp_0083630	tri-snRNP-associated protein 2	332	cd02669	4.26e-97	K12847			Smp_017890	0.96	0	0.88	NP_006581.2	0.79	3e-92	0.55
C19	AAW27576.1	ubiquitin carboxyl-termil hydrolase	233	cd02661	1.9e-06	K11855			Smp_046430	1	2e-129	0.81	NA
C19	CAX72904.1	ubiquitin specific peptidase 5	916	cd02658	4.75e-66	K11836			Smp_069960	0.99	0	0.81	NP_003472.2	0.98	0	0.41	2DAK
C19	Sjp_0061650	ubiquitin-specific peptidase 45	682	cd02667	2.84e-41	K11844			Smp_074200.2	1	0	0.6	NP_001073950.1	0.94	1e-51	0.27
C19	Sjp_0023310	ubiquitin-specific peptidase 22	458	cd02660	7.55e-59	K11366			Smp_074400	0.91	0	0.75	NP_056091.1	0.66	6e-52	0.35
C19	CAX72931.1	ubiquitin-specific protease 38	1001	cd02257	5.25e-16	K08576			Smp_083530.1	0.84	0	0.7	NP_001277254.1	0.43	2e-14	0.21
C19	AAX26764.2	ubiquitin carboxyl-termil hydrolase 14	165	cd02657	1.73e-40	K11843			Smp_084740	0.7	3e-66	0.84	NP_005142.1	0.9	1e-57	0.62	2AYO
C19	AAX27253.2	ubiquitin-specific peptidase 14	227	cd02657	1.44e-29	K11843			Smp_084740	0.7	3e-81	0.84	NP_005142.1	0.99	2e-51	0.42	2AYO
C19	Sjp_0006010	ubiquitin carboxyl-termil hydrolase	568	cd02257	2.8e-19	K11851			Smp_122960.1	1	0	0.69	NP_006438.1	0.29	3e-06	0.3	2I50
C19	Sjp_0104920	ubiquitin-specific peptidase 44	845	cd02257	3.45e-26	K11834			Smp_123630	0.99	0	0.78	NP_001273483.1	0.09	3e-61	0.3
C19	AAW26304.1	SJCHGC05186 protein	666	cd02668	1.86e-139	K11858			Smp_125860	0.92	0	0.78	NP_001027902.1	0.5	3e-50	0.34
C19	CAX74618.1	ubiquitin thiolesterase	933	cd02674	3.65e-49	K11835			Smp_128770	0.98	0	0.84	NP_955475.1	0.68	2e-96	0.37	2Y6E
C19	Sjp_0032170	ubiquitin-specific peptidase 9	2905	cd02659	4.1e-80	K11840			Smp_131570	0.72	0	0.77	NP_004645.2	0.13	8e-85	0.43
C19	AAX27807.2	ubiquitin-specific protease 8	222	cd02674	1.99e-72	K11839			Smp_152000	1	7e-152	0.92	NP_005145.3	0.92	2e-64	0.48
C19	CAX73508.1	ubiquitin carboxyl-termil hydrolase 2	496	cd02674	3.17e-65	K11833			Smp_175520	0.98	0	0.82	NP_001230688.1	0.67	3e-124	0.56	3V6E
C19	Sjp_0079300	ubiquitin-specific peptidase 24	1494	cd02659	5.08e-61				Smp_198740	0.9	0	0.59	NP_056121.2	0.3	4e-54	0.52
C26	CAX73074.1	putative GMP synthase	739	PRK00074	1.22e-104	K01951			Smp_063830	1	0	0.89	NP_003866.1	0.87	7e-143	0.55	2VPI
C26	Sjp_0103900	CTP synthase	817	PLN02327	1.24e-124	K01937			Smp_134650	0.86	0	0.8	NP_001896.2	0.79	2e-112	0.7	2VO1
C44	Sjp_0087440	glutamate synthase	258	cd00713	7.35e-96	K00264			Smp_128380.1	0.99	3e-173	0.95	NA
C44	CAX73012.1	Glutamine:fructose-6-phosphate aminotransferase 2	703	PLN02981	0	K00820			Smp_136260	1	0	0.83	NP_005101.1	1	0	0.6
C46	Sjp_0024280	indian hedgehog homolog	281	cd00081	1.15e-11	K11989			Smp_172600	0.25	7e-25	0.66	NP_002172.2	0.71	3e-21	0.28	3K7J
C48	Sjp_0033730	sentrin-specific protease 1	576	COG5160	3.31e-31	K08592			Smp_033260.2	0.99	0	0.73	NP_001254524.1	0.56	4e-59	0.37	2XRE
C48	CAX69660.1	putative SUMO/sentrin specific peptidase family member 8	220	pfam02902	3.59e-05	K08597			Smp_121890	0.98	2e-115	0.74	NP_660205.3	0.92	1e-22	0.3	2BKR
C48	CAX72652.1	putative SUMO-1 specific protease 2	706	COG5160	8.79e-24	K08596			Smp_159120	0.99	0	0.86	NP_001269732.1	0.46	3e-47	0.33	3EAY
C50	Sjp_0089510	separase	1328	pfam03568	2.38e-32	K02365			Smp_167810	0.91	0	0.73	NP_036423.4	0.19	4e-37	0.38
C54	CAX82473.1	autophagy-related cysteine endopeptidase 2	632	pfam03416	3.68e-49	K08342			Smp_039820	1	0	0.69	NP_847896.1	0.49	6e-53	0.51	2ZZP
C54	Sjp_0069880	autophagy-related protein 4	477	pfam03416	3.57e-63	K08342			Smp_124830.1	0.74	0	0.73	NP_116241.2	0.87	2e-38	0.27
C56	AAW26651.1	SJCHGC05973 protein	184	cd03135	3.07e-69	K05687			Smp_082030	1	3e-97	0.86	NP_009193.2	0.92	1e-39	0.44	4P35
C64	Sjp_0026540	ubiquitin thioesterase trabid	912	pfam02338	2.31e-13	K11862			Smp_052350	0.94	0	0.83	NP_060050.2	0.61	3e-80	0.49	3ZRH
C65	AAP06318.1	ubiquitin thioesterase otubain-like protein	298	pfam10275	4.18e-86	K09602			Smp_097810.2	0.89	3e-168	0.85	NP_060140.2	0.93	4e-55	0.38	4LDT
C78	CAX69363.1	putative Ufm1-specific protease 2	212	pfam07910	1.62e-45				Smp_203480	0.86	6e-19	0.32	NP_060829.2	0.92	2e-31	0.38
C78	Sjp_0087200	putative Ufm1-specific protease 2	337	pfam07910	1.4e-25				Smp_203480	0.99	0	0.78	NP_060829.2	0.47	9e-30	0.4
C83	CAX69521.1	glutathione gamma-glutamylcysteinyltransferase 3	427	pfam05023	3.08e-43	K05941			Smp_072740	1	0	0.78	NA
C85	CAX70235.1	OTU domain-containing protein 5-A	574	pfam02338	5.87e-25	K12655			Smp_093950	0.95	0	0.84	NP_001129629.1	0.6	1e-69	0.35	3TMP
C85	AAX27106.2	SJCHGC06419 protein	188	COG5539	1.51e-29	K13719			Smp_181000	0.99	4e-125	0.91	NP_061036.3	0.92	3e-60	0.53	4BOS
C86	AAW27560.1	SJCHGC04005 protein	193	pfam02099	3.19e-17	K15235			Smp_060290	1	7e-134	0.93	NP_612207.1	0.92	2e-37	0.39
C86	AAW24785.1	SJCHGC06165 protein	307	pfam02099	7.29e-80	K11863			Smp_122940	0.97	4e-165	0.76	NP_004984.2	0.96	3e-72	0.42
C97	AAW24885.1	SJCHGC07258 protein	159	pfam05903	9.67e-18				Smp_004200.2	0.55	2e-49	0.85	NP_057160.2	0.7	5e-29	0.41
C97	AAW25841.1	SJCHGC05985 protein	317	pfam05903	5.55e-48				Smp_063180	0.95	0	0.84	NP_056519.1	0.45	2e-40	0.5	3EBQ
C97	AAX27248.2	SJCHGC08127 protein	164	pfam05903	9.06e-28				Smp_152220	0.97	2e-87	0.77	NP_057160.2	0.68	2e-36	0.48
M01	CAX69485.1	leukotriene A4 hydrolase	624	cd09599	0	K01254			Smp_007550	0.99	0	0.84	NP_000886.1	0.97	7e-167	0.44	4MS6
M01	Sjp_0041390	puromycin sensitive aminopeptidase	787	cd09601	1.68e-142	K08776			Smp_091470	0.99	0	0.75	NP_006301.3	0.97	9e-138	0.34
M01	Sjp_0022540	TAF2 R polymerase II	1085	cd09839	5.48e-90	K03128			Smp_128960	0.98	0	0.89	NP_003175.1	0.84	0	0.4
M01	Sjp_0025860	glutamyl aminopeptidase	451	cd09601	0	K11140			Smp_173030	0.98	0	0.92	NP_001968.3	0.94	3e-105	0.41	4KXD
M01	CAX73402.1	glutamyl aminopeptidase	982	cd09601	0	K11140	1		Smp_174530	0.64	3e-116	0.59	NP_001141.2	0.95	2e-151	0.32
M01	Sjp_0025870	aminopeptidase	410	pfam11838	1.11e-16	K01256			Smp_174540	0.77	0	0.71	NP_001141.2	0.62	3e-30	0.3
M03	Sjp_0015820	thimet oligopeptidase	626	cd06455	0	K01392			Smp_029500	0.99	0	0.79	NP_003240.1	0.97	0	0.46	2O36
M03	AAX27430.2	SJCHGC04502 protein	193	cd06455	1.37e-51	K01392	1		Smp_029500	0.88	3e-83	0.72	NP_003240.1	0.85	1e-38	0.45	2O36
M03	Sjp_0131320	mitochondrial intermediate peptidase	333	cd06457	1.06e-106	K01410			Smp_075220	0.98	9e-180	0.78	NP_005923.2	0.84	1e-58	0.41
M03	AAW26568.1	SJCHGC08280 protein	115	cd06457	1.97e-36	K01410			Smp_075220	0.93	6e-63	0.9	NP_005923.2	0.85	7e-19	0.45
M08	Sjp_0048370	leishmanolysin	562	pfam01457	9.39e-47	K13539			Smp_153930	0.83	0	0.65	NP_001129521.2	0.82	1e-76	0.33
M08	Sjp_0067490	leishmanolysin	510	pfam01457	8.62e-45	K13539			Smp_090100	0.99	0	0.77	NP_001129521.2	0.97	7e-75	0.3
M08	Sjp_0067500	leishmanolysin	554	pfam01457	7.41e-38	K13539	1		Smp_090100	1	0	0.73	NP_001129521.2	0.95	4e-65	0.28
M08	Sjp_0108000	leishmanolysin	586	pfam01457	8.75e-56	K13539			Smp_127030	0.92	0	0.71	NP_001129521.2	0.91	1e-92	0.33
M08	Sjp_0071820	leishmanolysin	590	pfam01457	7.69e-47	K13539			Smp_135530	0.74	0	0.78	NP_001129521.2	0.78	3e-84	0.35
M08	AAX27148.2	leishmanolysin	301	pfam01457	5.73e-27	K01404			Smp_167070	0.93	2e-88	0.44	NP_001129521.2	0.96	9e-37	0.3
M08	Sjp_0011250	leishmanolysin	250	pfam01457	1.42e-25	K13539			Smp_167070	0.94	5e-67	0.43	NP_001129521.2	0.96	2e-35	0.32
M08	Sjp_0010240	leishmanolysin	401	pfam01457	1.84e-40	K13539		Yes	Smp_167090	0.91	0	0.67	NP_001129521.2	0.92	2e-61	0.34
M08	CAX75591.1	leishmanolysin	563	pfam01457	3.74e-43	K01404		Yes	Smp_167110	0.39	4e-67	0.49	NP_001129521.2	0.94	4e-58	0.27
M08	CAX75587.1	leishmanolysin	566	pfam01457	2.31e-44	K01404		Yes	Smp_167120	0.82	2e-130	0.44	NP_001129521.2	0.93	8e-67	0.28
M08	Sjp_0011230	leishmanolysin	244	pfam01457	1.73e-06	K01404			Smp_167120	0.57	2e-30	0.44	NP_149018.2	0.79	9e-11	0.25
M08	CAX73243.1	leishmanolysin	459	pfam01457	7.38e-41	K01404			Smp_167120	0.95	2e-140	0.48	NP_001129521.2	0.96	2e-49	0.28
M08	Sjp_0055960	leishmanolysin	579	pfam01457	3.94e-45	K13539		Yes	Smp_173070	0.97	0	0.52	NP_001129521.2	0.91	6e-63	0.29
M08	AAX26644.2	leishmanolysin	256	pfam01457	1.21e-05	K13539			Smp_173070	0.98	1e-85	0.52	NP_149018.2	0.77	6e-15	0.25
M08	Sjp_0107030	leishmanolysin	305	pfam01457	3.19e-20	K13539			Smp_173070	0.92	1e-107	0.57	NP_149018.2	0.94	5e-28	0.28
M08	Sjp_0133220	leishmanolysin	344	pfam01457	2.81e-33	K13539			Smp_173070	0.81	8e-100	0.52	NP_001129521.2	0.89	1e-38	0.31
M08	AAX26409.2	leishmanolysin	151	pfam01457	5.19e-05	K13539			Smp_173070	0.81	5e-36	0.49	NA
M10	Sjp_0075540	matrix metallopeptidase 15	330	cd04278	6.04e-38	K07995			Smp_145930	0.63	5e-149	0.98	NP_005932.2	0.98	2e-43	0.34	1RM8
M12	Sjp_0092940	thrombospondin-1 precursor	632	smart00209	2.64e-12	K08076			Smp_047460	0.68	0	0.7	NP_003238.2	0.34	3e-23	0.36	2RHP
M12	Sjp_0011910	ADAM metallopeptidase with thrombospondin type 1 motif 9	1517	cd04273	1.66e-31	K08624			Smp_124500	1	0	0.71	NP_891550.1	0.73	4e-79	0.28
M12	Sjp_0092270	a disintegrin and metalloproteise with thrombospondin motifs 2	322	cd04273	1.47e-27	K08619			Smp_146730	0.93	5e-174	0.75	NP_055058.2	0.98	5e-37	0.3
M12	AAX28609.2	SJCHGC06709 protein	188	cd04273	5.38e-18	K08619		Yes	Smp_146730	1	4e-57	0.55	NP_055058.2	0.67	3e-15	0.34
M12	Sjp_0042280	a disintegrin and metallopeptidase domain 33	1004	cd04269	5.79e-32	K08608			Smp_160620.1	0.92	0	0.63	NP_079496.1	0.65	5e-33	0.26	1R55
M12	Sjp_0025060	ADAM metallopeptidasedomain 17	751	cd04270	1.2e-49	K06059		Yes	Smp_175340	0.89	0	0.73	NP_003174.3	0.74	1e-66	0.3	2M2F
M13	CAX72645.1	Endothelin-converting enzyme 1	878	cd08662	2.97e-63	K01415	1		Smp_000755	1	0	0.8	NP_001032401.1	0.85	3e-45	0.24
M13	Sjp_0059900	neprilysin-1	436	cd08662	4.25e-23	K01389	1		Smp_157440	0.48	1e-23	0.43	NP_001106820.1	0.47	1e-13	0.38	3DWB
M13	Sjp_0055990	endothelin-converting enzyme	90	cd08662	3.72e-20		1		Smp_157440	0.93	1e-13	0.43	NP_009218.2	0.97	6e-15	0.44	2YB9
M13	CAX82880.1	Endothelin-converting enzyme 2	804	cd08662	0	K01415	1		Smp_159370	0.84	0	0.9	NP_001106819.1	0.86	6e-151	0.37	3DWB
M13	AAX25902.2	SJCHGC04150 protein	219	cd08662	1.13e-21				Smp_170480	0.91	6e-30	0.33	NP_258428.2	0.54	1e-10	0.31
M13	Sjp_0045990	endothelin-converting enzyme 1	162	cd08662	2.62e-23		1		Smp_170480	0.73	3e-25	0.41	NP_001277716.1	0.77	2e-15	0.33
M13	Sjp_0079080	Endothelin-converting enzyme 1	226	cd08662	6.3e-29	K01415			Smp_170480	1	3e-51	0.38	NP_001106818.1	0.92	9e-26	0.31	3DWB
M13	CAX82871.1	endothelin-converting enzyme	705	cd08662	4.62e-77	K01415			Smp_194190	0.61	5e-63	0.38	NP_001106818.1	0.94	1e-41	0.24	3DWB
M13	CAX74955.1	endothelin-converting enzyme 1	685	cd08662	4.67e-61	K09610			Smp_194190	0.7	6e-70	0.32	NP_001277716.1	0.93	2e-46	0.24
M13	CAX74957.1	Endothelin-converting enzyme	635	cd08662	7.06e-56	K01415	1		Smp_194190	0.75	1e-73	0.33	NP_001106818.1	0.94	1e-36	0.24	3DWB
M14	AAP05888.1	carboxypeptidase	437	cd03860	1.61e-133	K01290	1		Smp_088270	0.99	0	0.83	NP_001860.2	0.94	3e-67	0.32	1AYE
M14	Sjp_0084400	cytosolic carboxypeptidase 2	702	cd06907	1.99e-47				Smp_127610	0.83	0	0.57	NP_848658.3	0.49	8e-40	0.42
M14	CAX82614.1	carboxypeptidase N	487	cd03858	3.55e-135	K01294		Yes	Smp_142190	0.69	4e-163	0.68	NP_001299.1	0.8	2e-101	0.42	2NSM
M14	Sjp_0013530	metallocarboxypeptidase D	1445	cd03858	8.55e-120	K07752	1		Smp_159890	0.95	0	0.68	NP_001186704.1	0.22	6e-84	0.46
M14	Sjp_0004350	cytosolic carboxypeptidase 3	545	cd06907	4.45e-97				Smp_167640	0.71	0	0.72	NP_848658.3	0.54	4e-87	0.44
M14	Sjp_0091840	cytosolic carboxypeptidase 5	552	cd06236	1.2e-43				Smp_181340	0.89	5e-158	0.56	NP_068603.4	0.42	4e-37	0.36
M16	CAX70064.1	putative mitochondrial processing peptidase beta subunit	474	pfam00675	5.04e-64	K17732			Smp_009650	1	0	0.9	NP_004270.2	0.92	0	0.6
M16	AAW26282.1	SJCHGC09278 protein	1109	pfam00675	4.25e-27	K01411			Smp_061510.1	0.51	0	0.83	NP_001229290.1	0.81	1e-145	0.33
M16	AAW27566.1	SJCHGC01621 protein	471	pfam00675	2.04e-14	K00415			Smp_079450	0.71	3e-84	0.78	NP_003357.2	0.77	2e-15	0.25
M16	CAX70474.1	mitochondrial processing peptidase	520	pfam00675	3.31e-24	K01412			Smp_094050	1	0	0.79	NP_055975.1	0.9	1e-117	0.42
M16	Sjp_0009910	insulysin	365	pfam00675	7.28e-39	K01408			Smp_128100	0.6	1e-130	0.82	NP_004960.2	0.93	6e-97	0.43	4IFH
M16	Sjp_0009920	insulysin	598	pfam05193	1.33e-11		3		Smp_146010	0.91	0	0.73	NP_004960.2	0.91	9e-104	0.35	4IFH
M16	AAX27360.2	SJCHGC04038 protein	225	pfam08367	5.1e-06	K06972			Smp_146140	1	5e-102	0.68	NP_055704.2	1	7e-31	0.31	4L3T
M16	AAX26060.2	SJCHGC03612 protein	163	pfam00675	6.03e-05	K06972			Smp_146140	1	1e-94	0.83	NP_055704.2	0.87	8e-56	0.63	4L3T
M16	AAX25717.2	SJCHGC02377 protein	426	pfam08367	1.68e-26	K06972			Smp_146140	0.99	0	0.76	NP_055704.2	0.94	1e-57	0.33	4L3T
M17	AAG40738.1	cytosol aminopeptidase-like protein	495	cd00433	8.39e-75	K01255			Smp_030000	1	0	0.86	NP_078939.3	0.45	2e-11	0.32
M17	Sjp_0004310	leucine aminopeptidase	639	cd00433	2.96e-71	K01255			Smp_083870	1	0	0.86	NP_078939.3	0.42	1e-16	0.31
M18	Sjp_0060580	aspartyl aminopeptidase	1470	cd05658	0	K01267			Smp_159960.1	0.97	0	0.69	NP_036232.2	0.32	3e-136	0.46	4DYO
M20	Sjp_0113330	aminoacylase	198	cd05646	6.08e-64	K14677			Smp_019630	0.96	2e-118	0.85	NP_000657.1	0.95	8e-38	0.38	1Q7L
M22	AAW25348.1	SJCHGC02749 protein	100	pfam00708	2.52e-26	K01512			NA				NP_612457.1	0.93	1e-31	0.52
M22	Sjp_0083850	O-sialoglycoprotein endopeptidase	128	pfam00814	1.47e-31	K15900		Yes	Smp_012450	0.68	6e-55	0.97	NP_060277.1	0.68	7e-43	0.76
M22	AAX26242.2	SJCHGC03594 protein	198	pfam00814	4.41e-54	K15900			Smp_012450	0.55	5e-72	0.96	NP_060277.1	0.94	1e-97	0.71
M22	Sjp_0109990	O-sialoglycoprotein endopeptidase	189	pfam00814	1.01e-11	K01409			Smp_012450	0.42	1e-48	0.9	NP_060277.1	0.42	3e-30	0.69
M22	ABA40371.1	SJCHGC07257 protein	116	pfam00814	6.04e-26	K01409			Smp_125030	1	4e-66	0.86	NP_071748.2	0.98	2e-34	0.52
M23	Sjp_0035730	adenosinetriphosphatase	1930	cd01377	0	K10352			Smp_046060.2	1	0	0.92	NP_002465.1	0.97	0	0.5
M23	Sjp_0054830	myosin heavy chain	1793	cd01377	0	K10352			Smp_085540	0.98	0	0.97	NP_000248.2	0.97	0	0.55	4DB1
M23	Sjp_0112430	2-oxoglutarate dehydrogese E2 component	390	pfam00198	3.84e-89	K00658			Smp_104330	0.96	0	0.85	NP_001924.2	0.63	8e-123	0.7
M24	ACU78097.1	methionine aminopeptidase 2	463	cd01088	5.19e-180	K01265			Smp_011120	1	0	0.89	NP_006829.1	0.79	0	0.76	1QZY
M24	Sjp_0095970	X-prolyl aminopeptidase	717	cd01085	3.25e-64	K01262			Smp_050070.1	0.6	8e-152	0.67	NP_065116.3	0.71	2e-105	0.35	3CTZ
M24	CAX73423.1	putative X-prolyl aminopeptidase	406	cd01085	7.38e-82	K01262			Smp_050070.1	0.47	6e-87	0.8	NP_065116.3	0.99	2e-64	0.41	3CTZ
M24	AAW25470.1	SJCHGC06332 protein	503	cd01087	1.22e-106	K14213			Smp_090800	0.78	0	0.89	NP_000276.2	0.97	0	0.56	2IW2
M24	AAW27652.1	SJCHGC00876 protein	493	cd01087	4.94e-80				Smp_127540	0.67	3e-174	0.7	NP_071381.1	0.84	1e-84	0.36
M24	Sjp_0097930	methionyl aminopeptidase 1	187	cd01086	1.56e-77	K01265			Smp_142010.1	0.92	3e-118	0.93	NP_055958.2	0.94	8e-78	0.63	4IU6
M24	AAW26161.1	SJCHGC08091 protein	198	cd01086	2.96e-36	K01265			Smp_142010.1	0.7	2e-86	0.9	NP_055958.2	0.95	8e-60	0.5	4IU6
M24	CAX74794.1	proliferation-associated protein 2G4	383	cd01089	1.52e-73	K14813			Smp_150690	0.98	0	0.85	NP_006182.2	0.94	2e-127	0.51	3J2I
M24	AAW27633.1	SJCHGC07045 protein	322	cd01086	8.28e-82	K01265			Smp_159490	0.96	4e-179	0.79	NP_954697.1	0.91	1e-51	0.38
M28	Sjp_0085790	N-acetylated alpha-linkedacidic dipeptidase 2	597	cd08022	5.24e-55	K01301			Smp_135510	0.96	0	0.81	NP_005458.1	0.84	1e-69	0.32	3FF3
M28	Sjp_0051220	glutaminyl-peptide cyclotransferase	300	cd03880	1.25e-112	K00683		Yes	Smp_166280	1	5e-145	0.62	NP_036545.1	0.82	2e-54	0.39	3SI0
M28	Sjp_0008170	nicalin-1 precursor	634	cd03882	2.26e-71				Smp_170400	0.97	0	0.67	NP_064555.2	0.79	2e-84	0.33
M28	Sjp_0060780	endoplasmic reticulum metallopeptidase 1	1003	cd03875	7.94e-97		9		Smp_175220	0.68	0	0.7	NP_079172.2	0.9	2e-85	0.28
M38	Sjp_0064410	amidohydrolase domain containing 2	454	cd00854	1.33e-108	K01443			Smp_033660	0.98	0	0.8	NP_057028.2	0.92	1e-91	0.36
M38	Sjp_0009470	dihydropyrimidise-related protein 3	582	cd01314	9.14e-89	K01464			Smp_078780	0.99	0	0.79	NP_001378.1	0.85	1e-77	0.33	4BKN
M38	AAW25580.1	dihydropyrimidise-like 2	572	cd01314	0	K07528			Smp_085110.2	1	0	0.87	NP_001377.1	0.98	0	0.49	2VM8
M38	Sjp_0026210	dihydroorotase	376	cd01316	6.06e-55	K11540			Smp_106150	0.84	2e-127	0.9	NP_004332.2	0.72	7e-48	0.51	4C6Q
M41	CAX72916.1	spastic paraplegia 7	689	pfam01434	2.07e-37	K09552	2		Smp_018620	0.82	0	0.72	NP_003110.1	0.58	1e-123	0.5
M41	CAX70433.1	YME1-Like (Mitochondrial Escape) AAA protease	627	pfam01434	2.06e-94	K08955			Smp_055760	1	0	0.77	NP_001240795.1	0.8	7e-161	0.49
M41	AAO32953.1	putative AFG3-like protein 2	469	pfam01434	2.5e-84	K08956			Smp_165550	0.86	3e-151	0.96	NP_006787.2	0.99	0	0.69	2LNA
M48	Sjp_0042800	prenyl protein-specific endoprotease 1	602	pfam01435	4.41e-38	K06013	2		Smp_082620	0.41	5e-164	0.93	NP_005848.2	0.4	5e-86	0.55	2YPT
M49	Sjp_0090260	dipeptidylpeptidase 3	725	pfam03571	0	K01277			Smp_019010	1	0	0.88	NP_005691.2	0.94	0	0.46	3T6J
M50	Sjp_0070220	membrane-bound transcriptionfactor protease, site 2	556	cd06162	1.79e-55	K07765	8		Smp_054310	1	0	0.88	NP_056968.1	0.92	3e-80	0.34
M67	AAP06019.1	26S proteasome regulatory subunit S12	356	cd08062	1.82e-148	K03038			Smp_026630	1	0	0.91	NP_002802.2	0.78	4e-128	0.66	2O96
M67	Sjp_0117270	26S proteasomenon-ATPase regulatory subunit 7	386	cd08062	5.34e-52	K03038	1		Smp_026630	0.38	1e-70	0.77	NP_002802.2	0.36	1e-40	0.57	2O96
M67	CAX73442.1	STAM binding protein	362	cd08066	2.02e-104	K11866			Smp_044250	1	0	0.84	NP_065850.1	0.96	1e-53	0.33	2ZNV
M67	Sjp_0109020	COP9 siglosome subunit 6	344	cd08063	2.18e-95	K12179			Smp_126690	0.94	0	0.93	NP_006824.2	0.88	2e-71	0.43
M67	Sjp_0019080	26S proteasome regulatory subunit N11	1198	cd08069	7.18e-129	K03030			Smp_131000	0.57	0	0.82	NP_005796.1	0.24	4e-165	0.81
M67	Sjp_0052560	COP9 complex homolog subunit 5	1555	cd08069	2.24e-128	K09613			Smp_131650	0.77	0	0.81	NP_006828.2	0.2	9e-135	0.64	4F7O
M79	CAX69608.1	prenyl protein peptidase 133	185	pfam02517	5.3e-07		3		Smp_017650.1	0.98	2e-102	0.83	NP_001027450.1	0.74	9e-26	0.39
S01	CAX74750.1	mastin precursor	506	cd00190	1.2e-33	K09632	1	Yes	Smp_002150	1	0	0.75	NP_254275.1	0.59	9e-31	0.29
S01	ACR27083.1	elastase 2b	263	cd00190	3.41e-19		1	Yes	Smp_006520	1	7e-140	0.68	NP_872412.3	0.76	5e-07	0.26
S01	CAX73257.1	transmembrane protease, serine 6	412	cd00190	4e-70	K09640	1		Smp_030350	0.73	5e-159	0.66	NP_000119.1	0.58	1e-41	0.35	4NA8
S01	AAW25748.1	SJCHGC04585 protein	340	cd00190	6.02e-35				Smp_065530	0.61	5e-85	0.58	NP_002763.2	0.78	5e-19	0.26	4DGJ
S01	Sjp_0012180	enterokise	484	cd00190	1.19e-80	K01316		Yes	Smp_103680	1	0	0.72	NP_000292.1	0.51	3e-43	0.37	3UIR
S01	CAX73825.1	transmembrane serine protease 8 precursor	373	cd00190	2.16e-83	K01324		Yes	Smp_129230	0.93	0	0.81	NP_115780.1	0.61	7e-45	0.39
S01	CAX73292.1	peptidase S1 and S6, chymotrypsin/Hap	246	cd00190	1.37e-14	K01312	1		Smp_141450	0.89	3e-84	0.61	NA
S01	AAW27404.1	SJCHGC03379 protein	229	cd00190	1.19e-44	K01316			Smp_194090	0.94	5e-149	0.93	NP_002760.1	0.76	2e-20	0.33	1FXY
S08	Sjp_0062970	proprotein convertasesubtilisin/kexin type 2	546	cd04059	2.48e-148	K01360		Yes	Smp_077980	0.99	0	0.84	NP_002585.2	0.97	0	0.58
S08	Sjp_0037290	tripeptidyl-peptidase II	978	cd04857	7.25e-94	K01280			Smp_131220	0.91	0	0.66	NP_003282.2	0.44	7e-76	0.39
S08	Sjp_0092390	proprotein convertase subtilisin/kexin type 6 precursor	272	cd04059	1.61e-80	K08672			Smp_144080	0.98	4e-171	0.89	NP_002561.1	0.7	1e-68	0.55
S08	Sjp_0037780	proprotein convertase subtilisin/kexintype 5 precursor	1150	cd04059	3.72e-47	K08654			Smp_144080	0.96	0	0.74	NP_612192.1	0.56	8e-78	0.39
S08	CAX73699.1	furin-1 precursor	754	cd04059	3.7e-111	K01349		Yes	Smp_149400	0.75	0	0.75	NP_612196.1	0.7	6e-82	0.35
S08	Sjp_0047820	membrane-bound transcription factor protease	1131	cd07479	1.59e-68	K08653	2	Yes	Smp_154140	0.76	0	0.71	NP_003782.1	0.74	3e-172	0.37
S08	CAX73112.1	furin	552	cd04059	3.61e-163	K01349	1		Smp_160240	0.99	0	0.89	NP_002560.1	0.88	0	0.56
S09	Sjp_0004400	hormone-sensitive lipase	577	pfam07859	4.2e-12	K07188			Smp_000130	0.73	2e-63	0.73	NP_005348.2	0.89	3e-19	0.33
S09	Sjp_0004410	hormone-sensitive lipase	180	pfam07859	4.38e-36	K07188			Smp_000130	0.99	0	0.71	NP_005348.2	0.68	7e-62	0.34
S09	Sjp_0080730	prolyl oligopeptidase	706	pfam02897	1.25e-114	K01322			Smp_011590	0.99	0	0.87	NP_002717.3	0.98	0	0.51	3DDU
S09	ACE06918.1	lysophospholipase II	227	pfam02230	4.21e-98	K06130			Smp_025160	1	1e-155	0.89	NP_009191.1	0.95	4e-66	0.48
S09	Sjp_0116590	abhydrolase domain-containing protein	218	pfam12695	3.88e-15				Smp_027000	0.99	2e-148	0.93	NP_067037.1	0.99	6e-63	0.44
S09	Sjp_0026950	abhydrolase domain-containing protein	275	pfam12695	1.17e-13				Smp_038830	0.9	4e-108	0.71	NP_001020951.1	0.37	7e-36	0.52
S09	Sjp_0033000	fibroblast activation protein	547	pfam00326	1.4e-39	K08674			Smp_057530	0.99	0	0.8	NP_001277181.1	0.95	3e-54	0.28
S09	Sjp_0019620	neuroligin-2 precursor	733	pfam00135	1.62e-47				Smp_082690	0.68	2e-113	0.69	NP_055747.1	0.39	2e-39	0.41
S09	AAW24691.1	SJCHGC06633 protein	225						Smp_084790	1	7e-117	0.72	NP_066983.1	0.9	3e-28	0.3
S09	Sjp_0015690	butyryl cholinesterase	595	pfam00135	3.65e-159	K01050			Smp_125350	0.76	5e-153	0.95	NP_000046.1	0.95	7e-101	0.37	4BBZ
S09	Sjp_0049200	dipeptidyl-peptidase 9	905	pfam00326	4.21e-48	K08656			Smp_127840	0.98	0	0.68	NP_631898.3	0.69	1e-61	0.45
S09	Sjp_0016520	prolyl oligopeptidase	268	pfam00326	1.04e-38				Smp_130310	0.88	2e-122	0.76	NP_002717.3	0.77	4e-46	0.41	3DDU
S09	Sjp_0045440	acetyl cholinesterase precursor	320	pfam00135	5.92e-104	K01049		Yes	Smp_136690	0.97	1e-146	0.7	NP_001269378.1	0.81	2e-62	0.43	4EY8
S09	Sjp_0036280	acetyl cholinesterase precursor	344	pfam00135	3.89e-69	K01044			Smp_138190	0.81	1e-141	0.73	NP_851820.1	0.66	4e-34	0.39
S09	Sjp_0008850	NTF2-related export protein 2	297	pfam00135	9.65e-38				Smp_141510	0.97	3e-128	0.68	NP_065793.1	0.8	2e-27	0.34	2XB6
S09	Sjp_0065680	acylaminoacyl-peptidase	664	pfam00326	2.54e-24	K01303			Smp_146670	0.74	3e-152	0.83	NP_001631.3	0.98	6e-50	0.3
S10	AAW24518.1	SJCHGC06223 protein	502	pfam00450	2.54e-137	K13289		Yes	Smp_163970	0.86	1e-113	0.73	NP_001121167.1	0.93	6e-140	0.46	4MWT
S10	CAX69725.1	carboxypeptidase C	498	pfam00450	1.74e-147	K13289		Yes	Smp_172590	0	0	0.73	NP_001121167.1	0.93	1e-123	0.42	4MWT
S12	AAW26918.1	SJCHGC01465 protein	379	pfam00144	8.71e-21				Smp_032250	0.81	0	0.84	NP_001275514.1	0.33	1e-07	0.28
S12	Sjp_0006630	serine beta-lactamase-like protein LACTB, mitochondrial precursor	531	pfam00144	2.64e-44	K01467		Yes	Smp_037900	0.58	0	0.8	NP_116246.2	0.47	2e-47	0.32
S14	CAX74965.1	ClpP caseinolytic peptidase	253	cd07017	3.61e-88	K01358			Smp_133200	0.97	1e-131	0.72	NP_006003.1	0.82	2e-93	0.63
S16	Sjp_0044150	Lon-like ATP-dependent protease	1065	PRK10787	1.46e-163	K08675			Smp_126490	0.88	0	0.89	NP_001263409.1	0.67	0	0.67	2X36
S26	CAX74549.1	IMP1 inner mitochondrial membrane peptidase-like	186	cd06530	2.24e-17	K09647			Smp_018430	0.78	9e-75	0.74	NP_659418.1	0.74	8e-27	0.4
S26	AAW24651.1	SJCHGC06703 protein	183	cd06530	1.78e-16	K03100	1		Smp_031730	1	2e-124	0.91	NP_150596.1	0.96	1e-85	0.65
S28	Sjp_0085250	lysosomal Pro-Xaa carboxypeptidase	451	pfam05577	1.27e-73	K01285	1	Yes	Smp_002600	0.98	0	0.8	NP_005031.1	0.97	5e-112	0.41	3N2Z
S28	CAX71062.1	lysosomal Pro-Xaa carboxypeptidase	480	pfam05577	2.98e-90	K01276		Yes	Smp_071610	0.98	0	0.9	NP_037511.2	0.92	3e-137	0.46	4EBB
S33	Sjp_0060000	lipase 1	413	pfam04083	2.01e-18	K01052		Yes	Smp_011000	0.99	0	0.72	NP_000226.2	0.88	1e-99	0.42
S33	AAW26121.1	SJCHGC00650 protein	370	pfam12697	5.3e-10				Smp_131250	0.69	3e-156	0.86	NP_071922.2	0.81	8e-49	0.35
S33	Sjp_0084990	abhydrolase domain-containing protein	342	pfam12697	1.71e-22	K13698			Smp_145870	0.53	2e-82	0.66	NP_071343.2	0.7	9e-48	0.47
S33	CAX69683.1	lysosomal acid lipase/cholesteryl ester hydrolase precursor	393	pfam04083	3.62e-21	K01052			Smp_146180	1	0	0.8	NP_000226.2	0.93	5e-89	0.4
S33	Sjp_0062170	protein phosphatase methylesterase 1	687	pfam12697	2.9e-12	K13617			Smp_149920	0.97	0	0.68	NP_001258522.1	0.52	1e-97	0.45	3C5W
S33	Sjp_0104720	alpha/beta hydrolase domain-containing protein	292	pfam00561	1.72e-22	K01175			Smp_193750	0.57	6e-88	0.73	NP_683711.1	0.87	4e-49	0.35
S33	Sjp_0085000	abhydrolase domain-containing protein	202	pfam12697	0.000188	K13698			NA				NP_071343.2	0.45	7e-22	0.47
S54	Sjp_0086430	rhomboid	547				1		Smp_008620	0.65	0	0.87	NP_071895.3	0.59	8e-66	0.38
S54	CAX70168.1	stem cell tumor	397	COG0705	3.78e-14		6		Smp_020090	1	0	0.79	NP_060291.2	0.65	1e-49	0.4
S54	Sjp_0096100	presenilin associated,rhomboid-like	317	COG0705	4.49e-06	K09650	6		Smp_032420	0.47	5e-87	0.81	NP_061092.3	0.57	5e-33	0.39
S54	CAX74622.1	stem cell tumor	383	COG0705	8.81e-15		7		Smp_155100	0.25	3e-43	0.71	NP_612201.1	0.95	2e-52	0.3
S59	Sjp_0085990	nuclear pore complex proteinNup98-Nup96 precursor	2082	pfam04096	9.89e-56	K14297			Smp_027890	0.58	0	0.76	NP_624357.1	0.32	1e-57	0.55	3MMY
S60	Sjp_0018270	melanoma-associated antigen p97	410	pfam00405	7.53e-72	K06569	2		Smp_151060	0.93	0	0.87	NP_005920.2	0.81	2e-58	0.33
T01	CAX70751.1	20S proteasome subunit beta 1	212	cd03757	1.79e-110	K02732			Smp_025800	1	3e-139	0.9	NP_002784.1	0.99	1e-67	0.5
T01	ACM67306.1	20S proteasome subunit alpha 5	248	cd03753	4.5e-149	K02729			Smp_032580.2	0.99	4e-180	0.97	NP_002781.2	0.97	7e-127	0.68
T01	AAP06465.1	20S proteasome subunit beta 6	218	cd03762	2.04e-108	K02738			Smp_034490	1	8e-147	0.89	NP_002789.1	0.92	1e-90	0.61
T01	CAX75433.1	20S proteasome subunit beta 4	247	cd03760	2.14e-115	K02736			Smp_056500	1	8e-164	0.85	NP_002787.2	0.91	4e-73	0.45
T01	AAW25457.1	20S proteasome subunit alpha 2	235	cd03750	6.52e-153	K02726			Smp_067890	1	9e-171	0.97	NP_002778.1	0.99	1e-120	0.74
T01	CAX75028.1	20S proteasome subunit alpha 4	247	cd03752	3.89e-139	K02728			Smp_070930	1	0	0.97	NP_002780.1	0.95	1e-121	0.68
T01	AAW25607.1	20S proteasome subunit beta 7	281	cd03763	3.75e-131	K02739			Smp_073410	1	0	0.93	NP_002790.1	0.96	1e-116	0.6
T01	AAP06048.1	20S proteasome subunit beta 2	201	cd03758	1.22e-115	K02734			Smp_074500.2	1	7e-143	0.94	NP_002785.1	0.97	2e-72	0.55
T01	CAX73603.1	20S proteasome subunit alpha 7	264	cd03755	2.87e-139	K02731			Smp_076230	1	2e-179	0.95	NP_002783.1	0.89	9e-114	0.68
T01	CAX70764.1	20S proteasome subunit alpha 3	254	cd03751	4.52e-140	K02727			Smp_092280	1	0	0.96	NP_002779.1	0.99	7e-107	0.59
T01	CAX72789.1	20S proteasome subunit beta 3	205	cd03759	1.09e-123	K02735			Smp_121430.2	1	7e-151	0.96	NP_002786.2	1	8e-94	0.6
T01	AAW25684.1	20S proteasome subunit alpha 6	247	cd03754	8.95e-136	K02730			Smp_130110	0.94	1e-160	0.94	NP_002782.1	1	8e-104	0.57
T01	AAW24786.1	20S proteasome subunit beta 5	264	cd03761	9.78e-135	K02737			Smp_164840	0.89	1e-151	0.89	NP_002788.1	0.79	2e-103	0.7
T01	CAX70627.1	20S proteasome subunit alpha 1	263	cd03749	8.02e-127	K02725			Smp_170730	1	2e-177	0.9	NP_002777.1	0.96	7e-115	0.59
T02	AAW25758.1	SJCHGC02349 protein	368	cd04514	1.16e-129	K08657			Smp_011150	0.99	0	0.81	NP_060184.2	0.94	5e-65	0.4	2A8M
T02	AAW25095.1	SJCHGC09117 protein	359	cd04513	2.6e-134	K01444		Yes	Smp_173480	1	0	0.84	NP_000018.2	0.91	6e-77	0.44	1APZ
T03	Sjp_0004210	gamma-glutamyltransferase-like protein 3	342	COG0405	1.73e-43	K00681	1		Smp_089100	0.76	0	0.69	NP_821158.2	0.71	2e-30	0.27
Note:
CDD: Conserved domain hit in the Conserved Domain Database on NCBI.
KO: KEGG orthology number of each S. japonicum protease by KEGG Automatic Annotation Server.
TMHMM: Number of transmembrane helices of each S. japonicum protease predicted by TMHMM 2.0.
SignalP: Signal peptede predicted by SignalP 4.1.
a: S. japonicum proteases were BLASTp searched against the non-redundant protein sequences (nr) database with limited organism Schistosoma mansoni (taxid: 6183) on NCBI.
b: S. japonicum proteases were BLASTp searched against the non-redundant protein sequences (nr) database with limited organism H. sapiens (taxid:9606) on NCBI.
