# Supplementary material for: Expression Profile of the Schistosoma japonicum Degradome Reveals Differential Protease Expression Patterns and Potential Anti-schistosomal Intervention Targets
Source: PLoS Comput Biol. 2014 Oct 2;10(10):e1003856. doi: 10.1371/journal.pcbi.1003856 (PMC4183426; doi:10.1371/journal.pcbi.1003856)
Supplement: Table S3 — Comparison of numbers of proteases in S. japonicum, S. mansoni, E. multilocularis, C. sinensis, and H. sapiens by clan and family. (XLSX) [file pcbi.1003856.s006.xlsx]

## Sheet: Sheet1
Supplementary Table S3. Comparison of numbers of proteases in S. japonicum, S. mansoni, E. multilocularis, C. sinensis and H. sapiens by clan and family
Protease Clan	Protease Family	S. japonicum	S. mansoni	E. multilocularis	C. sinensis	H. sapiens
AA	A01	5	7	1	41	10
AA	A02	2	5	1	1	5
AD	A22	3	2	3	3	7
AA	A28	2	0	0	1	0
AA	A33	1	0	1	0	0
CA	C01	16	14	5	19	14
CA	C02	8	8	5	11	16
CA	C12	4	3	3	4	4
CD	C13	2	2	1	5	2
CD	C14	4	4	4	3	15
CF	C15	1	1	1	1	2
CA	C19	18	21	19	22	56
PC	C26	2	2	1	1	1
PB	C44	2	1	2	2	4
CH	C46	1	0	1	1	3
CE	C48	3	3	3	3	8
CD	C50	1	1	1	1	1
CA	C54	2	2	2	2	4
PC	C56	1	1	2	2	1
CA	C64	1	2	1	1	5
CA	C65	1	1	1	1	2
CA	C67	0	0	0	0	1
CA	C69	0	0	0	0	3
CA	C78	2	2	2	1	2
CA	C80	0	0	0	0	2
CA	C83	1	1	1	1	0
CA	C85	2	2	2	2	8
CA	C86	2	2	2	2	4
CA	C88	0	1	0	0	0
CA	C89	0	0	0	0	1
PB	C95	0	0	0	1	0
CA	C97	3	0	0	1	0
MA	M01	6	6	7	3	14
MA	M02	0	0	0	0	2
MA	M03	4	4	2	2	3
MA	M08	17	11	1	6	1
MA	M10	1	2	1	1	23
MA	M12	6	7	9	4	47
MA	M13	10	12	1	3	7
MC	M14	6	8	3	8	22
ME	M16	9	10	9	8	7
MF	M17	2	2	4	5	2
MH	M18	1	1	1	1	1
MJ	M19	0	0	0	0	3
MH	M20	1	2	2	0	4
MK	M22	5	3	3	0	2
MO	M23	3	4	0	0	0
MG	M24	9	8	9	8	9
MH	M28	4	4	5	1	10
MJ	M38	4	5	4	1	7
MA	M41	3	3	4	3	3
MA	M48	1	1	1	1	2
MA	M49	1	1	1	1	1
MM	M50	1	1	1	1	1
MA	M54	0	0	0	0	2
MP	M67	6	6	9	3	12
MA	M76	0	0	0	0	1
MA	M79	1	1	1	0	0
M-	M96	0	0	0	1	0
PA	S01	8	13	6	15	119
SB	S08	7	7	6	4	10
SC	S09	17	20	14	5	15
SC	S10	2	2	1	1	3
SE	S11	0	0	0	1	0
SE	S12	2	2	1	0	1
SK	S14	1	1	1	1	1
SJ	S16	1	1	1	1	2
SF	S26	2	2	2	1	5
SC	S28	2	2	2	2	3
SC	S33	6	6	7	1	5
ST	S54	4	4	5	1	11
SP	S59	1	1	1	1	1
SR	S60	1	1	2	1	1
S-	S68	0	0	0	0	1
S-	S79	0	0	0	0	2
PB	T01	14	14	15	14	19
PB	T02	2	2	2	1	3
PB	T03	1	1	2	0	6
PB	T06	0	0	1	0	0
total		262	269	212	244	575
