# Supplementary material for: Expression Profile of the Schistosoma japonicum Degradome Reveals Differential Protease Expression Patterns and Potential Anti-schistosomal Intervention Targets
Source: PLoS Comput Biol. 2014 Oct 2;10(10):e1003856. doi: 10.1371/journal.pcbi.1003856 (PMC4183426; doi:10.1371/journal.pcbi.1003856)
Supplement: Table S4 — Blast2Go annotation details of S. japonicum protease sequences. (XLSX) [file pcbi.1003856.s007.xlsx]

## Sheet: Sheet1
Supplementary Table S4. Blast2Go annotation details of S. japonicum protease sequences
Protein ID	Gene Ontology ID	Term	Category
AAC32040.1	GO:0008234	cysteine-type peptidase activity	F
AAC32040.1	GO:0006508	proteolysis	P
AAG40738.1	GO:0005737	cytoplasm	C
AAG40738.1	GO:0004177	aminopeptidase activity	F
AAG40738.1	GO:0030145	manganese ion binding	F
AAG40738.1	GO:0008235	metalloexopeptidase activity	F
AAG40738.1	GO:0006508	proteolysis	P
AAO32953.1	GO:0016020	membrane	C
AAO32953.1	GO:0005524	ATP binding	F
AAO32953.1	GO:0004222	metalloendopeptidase activity	F
AAO32953.1	GO:0017111	nucleoside-triphosphatase activity	F
AAO32953.1	GO:0030163	protein catabolic process	P
AAO32953.1	GO:0006508	proteolysis	P
AAO59414.2	GO:0004197	cysteine-type endopeptidase activity	F
AAO59414.2	GO:0006508	proteolysis	P
AAO59414.2	GO:0050790	regulation of catalytic activity	P
AAP05886.1	GO:0008234	cysteine-type peptidase activity	F
AAP05886.1	GO:0006508	proteolysis	P
AAP05888.1	GO:0004181	metallocarboxypeptidase activity	F
AAP05888.1	GO:0008270	zinc ion binding	F
AAP05888.1	GO:0006508	proteolysis	P
AAP05959.1	GO:0016021	integral to membrane	C
AAP05959.1	GO:0004190	aspartic-type endopeptidase activity	F
AAP06019.1	GO:0005515	protein binding	F
AAP06048.1	GO:0005839	proteasome core complex	C
AAP06048.1	GO:0004298	threonine-type endopeptidase activity	F
AAP06048.1	GO:0051603	proteolysis involved in cellular protein catabolic process	P
AAP06318.1	GO:0008242	omega peptidase activity	F
AAP06318.1	GO:0019538	protein metabolic process	P
AAP06465.1	GO:0005737	cytoplasm	C
AAP06465.1	GO:0005634	nucleus	C
AAP06465.1	GO:0005839	proteasome core complex	C
AAP06465.1	GO:0004298	threonine-type endopeptidase activity	F
AAP06465.1	GO:0051603	proteolysis involved in cellular protein catabolic process	P
AAW24518.1	GO:0004185	serine-type carboxypeptidase activity	F
AAW24518.1	GO:0006508	proteolysis	P
AAW24549.1	GO:0004190	aspartic-type endopeptidase activity	F
AAW24549.1	GO:0006508	proteolysis	P
AAW24651.1	GO:0016021	integral to membrane	C
AAW24651.1	GO:0008236	serine-type peptidase activity	F
AAW24651.1	GO:0006508	proteolysis	P
AAW24651.1	GO:0006465	signal peptide processing	P
AAW24691.1	GO:0047372	acylglycerol lipase activity	F
AAW24785.1	GO:0008242	omega peptidase activity	F
AAW24786.1	GO:0005737	cytoplasm	C
AAW24786.1	GO:0005634	nucleus	C
AAW24786.1	GO:0005839	proteasome core complex	C
AAW24786.1	GO:0004298	threonine-type endopeptidase activity	F
AAW24786.1	GO:0051603	proteolysis involved in cellular protein catabolic process	P
AAW25005.1	GO:0004197	cysteine-type endopeptidase activity	F
AAW25005.1	GO:0006508	proteolysis	P
AAW25005.1	GO:0050790	regulation of catalytic activity	P
AAW25095.1	GO:0016787	hydrolase activity	F
AAW25326.1	GO:0008234	cysteine-type peptidase activity	F
AAW25326.1	GO:0006508	proteolysis	P
AAW25348.1	GO:0003998	acylphosphatase activity	F
AAW25457.1	GO:0005737	cytoplasm	C
AAW25457.1	GO:0005634	nucleus	C
AAW25457.1	GO:0019773	proteasome core complex, alpha-subunit complex	C
AAW25457.1	GO:0004298	threonine-type endopeptidase activity	F
AAW25457.1	GO:0006511	ubiquitin-dependent protein catabolic process	P
AAW25470.1	GO:0004177	aminopeptidase activity	F
AAW25470.1	GO:0030145	manganese ion binding	F
AAW25470.1	GO:0009987	cellular process	P
AAW25580.1	GO:0005737	cytoplasm	C
AAW25580.1	GO:0016812	hydrolase activity, acting on carbon-nitrogen (but not peptide) bonds, in cyclic amides	F
AAW25580.1	GO:0006208	pyrimidine nucleobase catabolic process	P
AAW25607.1	GO:0005737	cytoplasm	C
AAW25607.1	GO:0005634	nucleus	C
AAW25607.1	GO:0005839	proteasome core complex	C
AAW25607.1	GO:0004298	threonine-type endopeptidase activity	F
AAW25607.1	GO:0051603	proteolysis involved in cellular protein catabolic process	P
AAW25676.1	GO:0008234	cysteine-type peptidase activity	F
AAW25676.1	GO:0006508	proteolysis	P
AAW25684.1	GO:0005634	nucleus	C
AAW25684.1	GO:0019773	proteasome core complex, alpha-subunit complex	C
AAW25684.1	GO:0004298	threonine-type endopeptidase activity	F
AAW25684.1	GO:0006511	ubiquitin-dependent protein catabolic process	P
AAW25748.1	GO:0004252	serine-type endopeptidase activity	F
AAW25748.1	GO:0006508	proteolysis	P
AAW25758.1	GO:0016787	hydrolase activity	F
AAW25775.1	GO:0008234	cysteine-type peptidase activity	F
AAW25775.1	GO:0006508	proteolysis	P
AAW26161.1	GO:0016787	hydrolase activity	F
AAW26161.1	GO:0009987	cellular process	P
AAW26282.1	GO:0046872	metal ion binding	F
AAW26282.1	GO:0004222	metalloendopeptidase activity	F
AAW26282.1	GO:0006508	proteolysis	P
AAW26304.1	GO:0008234	cysteine-type peptidase activity	F
AAW26304.1	GO:0004221	ubiquitin thiolesterase activity	F
AAW26304.1	GO:0006511	ubiquitin-dependent protein catabolic process	P
AAW26483.1	GO:0005622	intracellular	C
AAW26483.1	GO:0004221	ubiquitin thiolesterase activity	F
AAW26483.1	GO:0004843	ubiquitin-specific protease activity	F
AAW26483.1	GO:0006511	ubiquitin-dependent protein catabolic process	P
AAW26625.1	GO:0004197	cysteine-type endopeptidase activity	F
AAW26625.1	GO:0006508	proteolysis	P
AAW26625.1	GO:0050790	regulation of catalytic activity	P
AAW27185.1	GO:0008234	cysteine-type peptidase activity	F
AAW27185.1	GO:0006508	proteolysis	P
AAW27333.1	GO:0008234	cysteine-type peptidase activity	F
AAW27333.1	GO:0004221	ubiquitin thiolesterase activity	F
AAW27333.1	GO:0006511	ubiquitin-dependent protein catabolic process	P
AAW27404.1	GO:0004252	serine-type endopeptidase activity	F
AAW27404.1	GO:0006508	proteolysis	P
AAW27560.1	GO:0008242	omega peptidase activity	F
AAW27566.1	GO:0003824	catalytic activity	F
AAW27566.1	GO:0046872	metal ion binding	F
AAW27566.1	GO:0008152	metabolic process	P
AAW27576.1	GO:0004221	ubiquitin thiolesterase activity	F
AAW27576.1	GO:0006511	ubiquitin-dependent protein catabolic process	P
AAW27633.1	GO:0004177	aminopeptidase activity	F
AAW27633.1	GO:0046872	metal ion binding	F
AAW27633.1	GO:0008235	metalloexopeptidase activity	F
AAW27633.1	GO:0009987	cellular process	P
AAW27633.1	GO:0006508	proteolysis	P
AAW27652.1	GO:0004177	aminopeptidase activity	F
AAW27652.1	GO:0030145	manganese ion binding	F
AAW27652.1	GO:0009987	cellular process	P
AAX25717.2	GO:0003824	catalytic activity	F
AAX25717.2	GO:0046872	metal ion binding	F
AAX25717.2	GO:0006508	proteolysis	P
AAX25902.2	GO:0004222	metalloendopeptidase activity	F
AAX25902.2	GO:0006508	proteolysis	P
AAX26060.2	GO:0003824	catalytic activity	F
AAX26060.2	GO:0046872	metal ion binding	F
AAX26060.2	GO:0008152	metabolic process	P
AAX26409.2	GO:0016020	membrane	C
AAX26409.2	GO:0004222	metalloendopeptidase activity	F
AAX26409.2	GO:0008270	zinc ion binding	F
AAX26409.2	GO:0007155	cell adhesion	P
AAX26409.2	GO:0006508	proteolysis	P
AAX26644.2	GO:0016020	membrane	C
AAX26644.2	GO:0004222	metalloendopeptidase activity	F
AAX26644.2	GO:0008270	zinc ion binding	F
AAX26644.2	GO:0007155	cell adhesion	P
AAX26644.2	GO:0006508	proteolysis	P
AAX26764.2	GO:0004221	ubiquitin thiolesterase activity	F
AAX26764.2	GO:0006511	ubiquitin-dependent protein catabolic process	P
AAX27148.2	GO:0016020	membrane	C
AAX27148.2	GO:0004222	metalloendopeptidase activity	F
AAX27148.2	GO:0008270	zinc ion binding	F
AAX27148.2	GO:0007155	cell adhesion	P
AAX27148.2	GO:0006508	proteolysis	P
AAX27253.2	GO:0005515	protein binding	F
AAX27253.2	GO:0004221	ubiquitin thiolesterase activity	F
AAX27253.2	GO:0006511	ubiquitin-dependent protein catabolic process	P
AAX27360.2	GO:0003824	catalytic activity	F
AAX27360.2	GO:0046872	metal ion binding	F
AAX27360.2	GO:0006508	proteolysis	P
AAX27430.2	GO:0046872	metal ion binding	F
AAX27430.2	GO:0004222	metalloendopeptidase activity	F
AAX27430.2	GO:0006508	proteolysis	P
AAX27807.2	GO:0004221	ubiquitin thiolesterase activity	F
AAX27807.2	GO:0006511	ubiquitin-dependent protein catabolic process	P
AAX28609.2	GO:0004222	metalloendopeptidase activity	F
AAX28609.2	GO:0006508	proteolysis	P
ACE06918.1	GO:0004622	lysophospholipase activity	F
ACM67306.1	GO:0005737	cytoplasm	C
ACM67306.1	GO:0005634	nucleus	C
ACM67306.1	GO:0019773	proteasome core complex, alpha-subunit complex	C
ACM67306.1	GO:0004298	threonine-type endopeptidase activity	F
ACM67306.1	GO:0006511	ubiquitin-dependent protein catabolic process	P
ACR27083.1	GO:0004252	serine-type endopeptidase activity	F
ACR27083.1	GO:0006508	proteolysis	P
ACU78097.1	GO:0004177	aminopeptidase activity	F
ACU78097.1	GO:0046872	metal ion binding	F
ACU78097.1	GO:0008235	metalloexopeptidase activity	F
ACU78097.1	GO:0009987	cellular process	P
ACU78097.1	GO:0006508	proteolysis	P
BAA74717.1	GO:0005622	intracellular	C
BAA74717.1	GO:0005509	calcium ion binding	F
BAA74717.1	GO:0004198	calcium-dependent cysteine-type endopeptidase activity	F
BAA74717.1	GO:0006508	proteolysis	P
CAX69394.1	GO:0004190	aspartic-type endopeptidase activity	F
CAX69394.1	GO:0006508	proteolysis	P
CAX69461.1	GO:0008234	cysteine-type peptidase activity	F
CAX69461.1	GO:0006508	proteolysis	P
CAX69485.1	GO:0008237	metallopeptidase activity	F
CAX69485.1	GO:0008270	zinc ion binding	F
CAX69485.1	GO:0019370	leukotriene biosynthetic process	P
CAX69485.1	GO:0006508	proteolysis	P
CAX69521.1	GO:0016756	glutathione gamma-glutamylcysteinyltransferase activity	F
CAX69521.1	GO:0046872	metal ion binding	F
CAX69521.1	GO:0046938	phytochelatin biosynthetic process	P
CAX69521.1	GO:0010038	response to metal ion	P
CAX69543.1	GO:0008234	cysteine-type peptidase activity	F
CAX69543.1	GO:0006508	proteolysis	P
CAX69608.1	GO:0016020	membrane	C
CAX69618.1	GO:0008234	cysteine-type peptidase activity	F
CAX69618.1	GO:0006508	proteolysis	P
CAX69660.1	GO:0008234	cysteine-type peptidase activity	F
CAX69660.1	GO:0006508	proteolysis	P
CAX69683.1	GO:0016788	hydrolase activity, acting on ester bonds	F
CAX69683.1	GO:0006629	lipid metabolic process	P
CAX69725.1	GO:0004185	serine-type carboxypeptidase activity	F
CAX69725.1	GO:0006508	proteolysis	P
CAX70064.1	GO:0046872	metal ion binding	F
CAX70064.1	GO:0004222	metalloendopeptidase activity	F
CAX70064.1	GO:0006508	proteolysis	P
CAX70168.1	GO:0016021	integral to membrane	C
CAX70168.1	GO:0005509	calcium ion binding	F
CAX70168.1	GO:0004252	serine-type endopeptidase activity	F
CAX70168.1	GO:0006508	proteolysis	P
CAX70257.1	GO:0004197	cysteine-type endopeptidase activity	F
CAX70257.1	GO:0006508	proteolysis	P
CAX70257.1	GO:0050790	regulation of catalytic activity	P
CAX70433.1	GO:0016020	membrane	C
CAX70433.1	GO:0005524	ATP binding	F
CAX70433.1	GO:0004222	metalloendopeptidase activity	F
CAX70433.1	GO:0017111	nucleoside-triphosphatase activity	F
CAX70433.1	GO:0006508	proteolysis	P
CAX70474.1	GO:0046872	metal ion binding	F
CAX70474.1	GO:0004222	metalloendopeptidase activity	F
CAX70474.1	GO:0006508	proteolysis	P
CAX70514.1	GO:0008234	cysteine-type peptidase activity	F
CAX70514.1	GO:0006508	proteolysis	P
CAX70627.1	GO:0019773	proteasome core complex, alpha-subunit complex	C
CAX70627.1	GO:0004298	threonine-type endopeptidase activity	F
CAX70627.1	GO:0006511	ubiquitin-dependent protein catabolic process	P
CAX70751.1	GO:0005839	proteasome core complex	C
CAX70751.1	GO:0004298	threonine-type endopeptidase activity	F
CAX70751.1	GO:0051603	proteolysis involved in cellular protein catabolic process	P
CAX70764.1	GO:0019773	proteasome core complex, alpha-subunit complex	C
CAX70764.1	GO:0004298	threonine-type endopeptidase activity	F
CAX70764.1	GO:0006511	ubiquitin-dependent protein catabolic process	P
CAX71062.1	GO:0008236	serine-type peptidase activity	F
CAX71062.1	GO:0006508	proteolysis	P
CAX71159.1	GO:0004197	cysteine-type endopeptidase activity	F
CAX71159.1	GO:0006915	apoptotic process	P
CAX71159.1	GO:0006508	proteolysis	P
CAX72323.1	GO:0004190	aspartic-type endopeptidase activity	F
CAX72323.1	GO:0006508	proteolysis	P
CAX72645.1	GO:0004222	metalloendopeptidase activity	F
CAX72645.1	GO:0006508	proteolysis	P
CAX72652.1	GO:0008234	cysteine-type peptidase activity	F
CAX72652.1	GO:0006508	proteolysis	P
CAX72789.1	GO:0005737	cytoplasm	C
CAX72789.1	GO:0005634	nucleus	C
CAX72789.1	GO:0005839	proteasome core complex	C
CAX72789.1	GO:0004298	threonine-type endopeptidase activity	F
CAX72789.1	GO:0051603	proteolysis involved in cellular protein catabolic process	P
CAX72904.1	GO:0008242	omega peptidase activity	F
CAX72904.1	GO:0005515	protein binding	F
CAX72904.1	GO:0008270	zinc ion binding	F
CAX72904.1	GO:0006511	ubiquitin-dependent protein catabolic process	P
CAX72916.1	GO:0005524	ATP binding	F
CAX72916.1	GO:0004222	metalloendopeptidase activity	F
CAX72916.1	GO:0017111	nucleoside-triphosphatase activity	F
CAX72916.1	GO:0006508	proteolysis	P
CAX72931.1	GO:0006511	ubiquitin-dependent protein catabolic process	P
CAX73012.1	GO:0030246	carbohydrate binding	F
CAX73012.1	GO:0004360	glutamine-fructose-6-phosphate transaminase (isomerizing) activity	F
CAX73012.1	GO:0016051	carbohydrate biosynthetic process	P
CAX73074.1	GO:0005524	ATP binding	F
CAX73074.1	GO:0003922	GMP synthase (glutamine-hydrolyzing) activity	F
CAX73074.1	GO:0016462	pyrophosphatase activity	F
CAX73074.1	GO:0006177	GMP biosynthetic process	P
CAX73083.1	GO:0004190	aspartic-type endopeptidase activity	F
CAX73083.1	GO:0006508	proteolysis	P
CAX73112.1	GO:0004252	serine-type endopeptidase activity	F
CAX73112.1	GO:0006508	proteolysis	P
CAX73126.1	GO:0004190	aspartic-type endopeptidase activity	F
CAX73126.1	GO:0006508	proteolysis	P
CAX73243.1	GO:0016020	membrane	C
CAX73243.1	GO:0004222	metalloendopeptidase activity	F
CAX73243.1	GO:0007155	cell adhesion	P
CAX73243.1	GO:0006508	proteolysis	P
CAX73257.1	GO:0004252	serine-type endopeptidase activity	F
CAX73257.1	GO:0006508	proteolysis	P
CAX73292.1	GO:0004252	serine-type endopeptidase activity	F
CAX73292.1	GO:0006508	proteolysis	P
CAX73402.1	GO:0008237	metallopeptidase activity	F
CAX73402.1	GO:0008270	zinc ion binding	F
CAX73402.1	GO:0006508	proteolysis	P
CAX73423.1	GO:0016787	hydrolase activity	F
CAX73441.1	GO:0005622	intracellular	C
CAX73441.1	GO:0005509	calcium ion binding	F
CAX73441.1	GO:0004198	calcium-dependent cysteine-type endopeptidase activity	F
CAX73441.1	GO:0006508	proteolysis	P
CAX73442.1	GO:0005515	protein binding	F
CAX73508.1	GO:0006511	ubiquitin-dependent protein catabolic process	P
CAX73603.1	GO:0019773	proteasome core complex, alpha-subunit complex	C
CAX73603.1	GO:0004298	threonine-type endopeptidase activity	F
CAX73603.1	GO:0006511	ubiquitin-dependent protein catabolic process	P
CAX73699.1	GO:0004252	serine-type endopeptidase activity	F
CAX73699.1	GO:0006508	proteolysis	P
CAX73750.1	GO:0005622	intracellular	C
CAX73750.1	GO:0005509	calcium ion binding	F
CAX73750.1	GO:0004198	calcium-dependent cysteine-type endopeptidase activity	F
CAX73750.1	GO:0006508	proteolysis	P
CAX73825.1	GO:0004252	serine-type endopeptidase activity	F
CAX73825.1	GO:0006508	proteolysis	P
CAX73868.1	GO:0016021	integral to membrane	C
CAX73868.1	GO:0004190	aspartic-type endopeptidase activity	F
CAX74549.1	GO:0042720	mitochondrial inner membrane peptidase complex	C
CAX74549.1	GO:0008236	serine-type peptidase activity	F
CAX74549.1	GO:0006627	protein processing involved in protein targeting to mitochondrion	P
CAX74549.1	GO:0006508	proteolysis	P
CAX74618.1	GO:0004843	ubiquitin-specific protease activity	F
CAX74618.1	GO:0016579	protein deubiquitination	P
CAX74618.1	GO:0006511	ubiquitin-dependent protein catabolic process	P
CAX74622.1	GO:0016021	integral to membrane	C
CAX74622.1	GO:0005509	calcium ion binding	F
CAX74622.1	GO:0004252	serine-type endopeptidase activity	F
CAX74622.1	GO:0006508	proteolysis	P
CAX74629.1	GO:0016021	integral to membrane	C
CAX74629.1	GO:0004190	aspartic-type endopeptidase activity	F
CAX74750.1	GO:0004252	serine-type endopeptidase activity	F
CAX74750.1	GO:0006508	proteolysis	P
CAX74955.1	GO:0004222	metalloendopeptidase activity	F
CAX74955.1	GO:0006508	proteolysis	P
CAX74957.1	GO:0004222	metalloendopeptidase activity	F
CAX74957.1	GO:0006508	proteolysis	P
CAX74965.1	GO:0004252	serine-type endopeptidase activity	F
CAX74965.1	GO:0006508	proteolysis	P
CAX75028.1	GO:0019773	proteasome core complex, alpha-subunit complex	C
CAX75028.1	GO:0004298	threonine-type endopeptidase activity	F
CAX75028.1	GO:0006511	ubiquitin-dependent protein catabolic process	P
CAX75433.1	GO:0005839	proteasome core complex	C
CAX75433.1	GO:0004298	threonine-type endopeptidase activity	F
CAX75433.1	GO:0051603	proteolysis involved in cellular protein catabolic process	P
CAX75587.1	GO:0016020	membrane	C
CAX75587.1	GO:0004222	metalloendopeptidase activity	F
CAX75587.1	GO:0007155	cell adhesion	P
CAX75587.1	GO:0006508	proteolysis	P
CAX75591.1	GO:0016020	membrane	C
CAX75591.1	GO:0004222	metalloendopeptidase activity	F
CAX75591.1	GO:0007155	cell adhesion	P
CAX75591.1	GO:0006508	proteolysis	P
CAX75723.1	GO:0005622	intracellular	C
CAX75723.1	GO:0008242	omega peptidase activity	F
CAX75723.1	GO:0004843	ubiquitin-specific protease activity	F
CAX75723.1	GO:0006511	ubiquitin-dependent protein catabolic process	P
CAX76583.1	GO:0004197	cysteine-type endopeptidase activity	F
CAX76583.1	GO:0006915	apoptotic process	P
CAX76583.1	GO:0006508	proteolysis	P
CAX82473.1	GO:0005737	cytoplasm	C
CAX82473.1	GO:0008234	cysteine-type peptidase activity	F
CAX82473.1	GO:0006914	autophagy	P
CAX82473.1	GO:0015031	protein transport	P
CAX82473.1	GO:0006508	proteolysis	P
CAX82614.1	GO:0004181	metallocarboxypeptidase activity	F
CAX82614.1	GO:0008270	zinc ion binding	F
CAX82614.1	GO:0006508	proteolysis	P
CAX82646.1	GO:0004197	cysteine-type endopeptidase activity	F
CAX82646.1	GO:0006508	proteolysis	P
CAX82871.1	GO:0004222	metalloendopeptidase activity	F
CAX82871.1	GO:0006508	proteolysis	P
CAX82880.1	GO:0004222	metalloendopeptidase activity	F
CAX82880.1	GO:0006508	proteolysis	P
CAX83693.1	GO:0003723	RNA binding	F
CAX83693.1	GO:0003964	RNA-directed DNA polymerase activity	F
CAX83693.1	GO:0008270	zinc ion binding	F
CAX83693.1	GO:0015074	DNA integration	P
CAX83693.1	GO:0006278	RNA-dependent DNA replication	P
P42665.1	GO:0004197	cysteine-type endopeptidase activity	F
P42665.1	GO:0006508	proteolysis	P
P43157.1	GO:0004197	cysteine-type endopeptidase activity	F
P43157.1	GO:0006508	proteolysis	P
P43157.1	GO:0050790	regulation of catalytic activity	P
Sjp_0002790	GO:0003723	RNA binding	F
Sjp_0002790	GO:0003964	RNA-directed DNA polymerase activity	F
Sjp_0002790	GO:0006278	RNA-dependent DNA replication	P
Sjp_0004210	GO:0003840	gamma-glutamyltransferase activity	F
Sjp_0004210	GO:0006749	glutathione metabolic process	P
Sjp_0004310	GO:0005737	cytoplasm	C
Sjp_0004310	GO:0004177	aminopeptidase activity	F
Sjp_0004310	GO:0030145	manganese ion binding	F
Sjp_0004310	GO:0008235	metalloexopeptidase activity	F
Sjp_0004310	GO:0006508	proteolysis	P
Sjp_0004350	GO:0004181	metallocarboxypeptidase activity	F
Sjp_0004350	GO:0008270	zinc ion binding	F
Sjp_0004350	GO:0006508	proteolysis	P
Sjp_0004400	GO:0033878	hormone-sensitive lipase activity	F
Sjp_0004400	GO:0016298	lipase activity	F
Sjp_0004400	GO:0008203	cholesterol metabolic process	P
Sjp_0004400	GO:0016042	lipid catabolic process	P
Sjp_0004410	GO:0016298	lipase activity	F
Sjp_0004410	GO:0008203	cholesterol metabolic process	P
Sjp_0004410	GO:0016042	lipid catabolic process	P
Sjp_0006010	GO:0006511	ubiquitin-dependent protein catabolic process	P
Sjp_0006630	GO:0008800	beta-lactamase activity	F
Sjp_0006630	GO:0005515	protein binding	F
Sjp_0008170	GO:0008233	peptidase activity	F
Sjp_0008170	GO:0006508	proteolysis	P
Sjp_0008720	GO:0004190	aspartic-type endopeptidase activity	F
Sjp_0008720	GO:0003723	RNA binding	F
Sjp_0008720	GO:0003964	RNA-directed DNA polymerase activity	F
Sjp_0008720	GO:0015074	DNA integration	P
Sjp_0008720	GO:0006508	proteolysis	P
Sjp_0008720	GO:0006278	RNA-dependent DNA replication	P
Sjp_0008850	GO:0008076	voltage-gated potassium channel complex	C
Sjp_0008850	GO:0004091	carboxylesterase activity	F
Sjp_0008850	GO:0080030	methyl indole-3-acetate esterase activity	F
Sjp_0008850	GO:0080032	methyl jasmonate esterase activity	F
Sjp_0008850	GO:0080031	methyl salicylate esterase activity	F
Sjp_0008850	GO:0050253	retinyl-palmitate esterase activity	F
Sjp_0008850	GO:0005249	voltage-gated potassium channel activity	F
Sjp_0008850	GO:0006813	potassium ion transport	P
Sjp_0008850	GO:0051260	protein homooligomerization	P
Sjp_0009470	GO:0016810	hydrolase activity, acting on carbon-nitrogen (but not peptide) bonds	F
Sjp_0009910	GO:0046872	metal ion binding	F
Sjp_0009910	GO:0004222	metalloendopeptidase activity	F
Sjp_0009910	GO:0006508	proteolysis	P
Sjp_0009920	GO:0003824	catalytic activity	F
Sjp_0009920	GO:0046872	metal ion binding	F
Sjp_0009920	GO:0008152	metabolic process	P
Sjp_0010240	GO:0016020	membrane	C
Sjp_0010240	GO:0004222	metalloendopeptidase activity	F
Sjp_0010240	GO:0007155	cell adhesion	P
Sjp_0010240	GO:0006508	proteolysis	P
Sjp_0011230	GO:0016020	membrane	C
Sjp_0011230	GO:0004222	metalloendopeptidase activity	F
Sjp_0011230	GO:0007155	cell adhesion	P
Sjp_0011230	GO:0006508	proteolysis	P
Sjp_0011250	GO:0016020	membrane	C
Sjp_0011250	GO:0004222	metalloendopeptidase activity	F
Sjp_0011250	GO:0007155	cell adhesion	P
Sjp_0011250	GO:0006508	proteolysis	P
Sjp_0011610	GO:0005622	intracellular	C
Sjp_0011610	GO:0004198	calcium-dependent cysteine-type endopeptidase activity	F
Sjp_0011610	GO:0005515	protein binding	F
Sjp_0011610	GO:0006508	proteolysis	P
Sjp_0011910	GO:0005578	proteinaceous extracellular matrix	C
Sjp_0011910	GO:0004222	metalloendopeptidase activity	F
Sjp_0011910	GO:0008270	zinc ion binding	F
Sjp_0011910	GO:0006508	proteolysis	P
Sjp_0012180	GO:0005515	protein binding	F
Sjp_0012180	GO:0004252	serine-type endopeptidase activity	F
Sjp_0012180	GO:0006508	proteolysis	P
Sjp_0012570	GO:0005622	intracellular	C
Sjp_0012570	GO:0005509	calcium ion binding	F
Sjp_0012570	GO:0004198	calcium-dependent cysteine-type endopeptidase activity	F
Sjp_0012570	GO:0006508	proteolysis	P
Sjp_0013530	GO:0004181	metallocarboxypeptidase activity	F
Sjp_0013530	GO:0008270	zinc ion binding	F
Sjp_0013530	GO:0006508	proteolysis	P
Sjp_0015690	GO:0004104	cholinesterase activity	F
Sjp_0015820	GO:0046872	metal ion binding	F
Sjp_0015820	GO:0004222	metalloendopeptidase activity	F
Sjp_0015820	GO:0006508	proteolysis	P
Sjp_0016520	GO:0004252	serine-type endopeptidase activity	F
Sjp_0016520	GO:0035556	intracellular signal transduction	P
Sjp_0016520	GO:0006508	proteolysis	P
Sjp_0018270	GO:0005576	extracellular region	C
Sjp_0018270	GO:0008199	ferric iron binding	F
Sjp_0018270	GO:0006879	cellular iron ion homeostasis	P
Sjp_0018270	GO:0006826	iron ion transport	P
Sjp_0019080	GO:0005524	ATP binding	F
Sjp_0019080	GO:0003677	DNA binding	F
Sjp_0019080	GO:0004386	helicase activity	F
Sjp_0019080	GO:0005515	protein binding	F
Sjp_0020870	GO:0005622	intracellular	C
Sjp_0020870	GO:0004221	ubiquitin thiolesterase activity	F
Sjp_0020870	GO:0004843	ubiquitin-specific protease activity	F
Sjp_0020870	GO:0006511	ubiquitin-dependent protein catabolic process	P
Sjp_0022540	GO:0008237	metallopeptidase activity	F
Sjp_0022540	GO:0008270	zinc ion binding	F
Sjp_0023310	GO:0008233	peptidase activity	F
Sjp_0023310	GO:0006511	ubiquitin-dependent protein catabolic process	P
Sjp_0024280	GO:0008233	peptidase activity	F
Sjp_0024280	GO:0007154	cell communication	P
Sjp_0024280	GO:0007275	multicellular organismal development	P
Sjp_0024280	GO:0006508	proteolysis	P
Sjp_0025060	GO:0004222	metalloendopeptidase activity	F
Sjp_0025060	GO:0008270	zinc ion binding	F
Sjp_0025060	GO:0006508	proteolysis	P
Sjp_0025860	GO:0004177	aminopeptidase activity	F
Sjp_0025860	GO:0008237	metallopeptidase activity	F
Sjp_0025860	GO:0008270	zinc ion binding	F
Sjp_0025860	GO:0006508	proteolysis	P
Sjp_0025870	GO:0006508	proteolysis	P
Sjp_0026210	GO:0016597	amino acid binding	F
Sjp_0026210	GO:0004070	aspartate carbamoyltransferase activity	F
Sjp_0026210	GO:0016812	hydrolase activity, acting on carbon-nitrogen (but not peptide) bonds, in cyclic amides	F
Sjp_0026210	GO:0006520	cellular amino acid metabolic process	P
Sjp_0026210	GO:0006207	'de novo' pyrimidine nucleobase biosynthetic process	P
Sjp_0026540	GO:0008270	zinc ion binding	F
Sjp_0027020	GO:0008234	cysteine-type peptidase activity	F
Sjp_0027020	GO:0006508	proteolysis	P
Sjp_0032170	GO:0004221	ubiquitin thiolesterase activity	F
Sjp_0032170	GO:0006511	ubiquitin-dependent protein catabolic process	P
Sjp_0033000	GO:0016020	membrane	C
Sjp_0033000	GO:0008236	serine-type peptidase activity	F
Sjp_0033000	GO:0006508	proteolysis	P
Sjp_0033730	GO:0008234	cysteine-type peptidase activity	F
Sjp_0033730	GO:0006508	proteolysis	P
Sjp_0035290	GO:0005622	intracellular	C
Sjp_0035290	GO:0004198	calcium-dependent cysteine-type endopeptidase activity	F
Sjp_0035290	GO:0006508	proteolysis	P
Sjp_0035730	GO:0016459	myosin complex	C
Sjp_0035730	GO:0005524	ATP binding	F
Sjp_0035730	GO:0003774	motor activity	F
Sjp_0035730	GO:0005515	protein binding	F
Sjp_0037290	GO:0004252	serine-type endopeptidase activity	F
Sjp_0037290	GO:0006508	proteolysis	P
Sjp_0037330	GO:0006511	ubiquitin-dependent protein catabolic process	P
Sjp_0037780	GO:0005515	protein binding	F
Sjp_0037780	GO:0004252	serine-type endopeptidase activity	F
Sjp_0037780	GO:0006508	proteolysis	P
Sjp_0039420	GO:0004197	cysteine-type endopeptidase activity	F
Sjp_0039420	GO:0006915	apoptotic process	P
Sjp_0039420	GO:0006508	proteolysis	P
Sjp_0041390	GO:0004177	aminopeptidase activity	F
Sjp_0041390	GO:0008237	metallopeptidase activity	F
Sjp_0041390	GO:0008270	zinc ion binding	F
Sjp_0041390	GO:0006508	proteolysis	P
Sjp_0042280	GO:0004222	metalloendopeptidase activity	F
Sjp_0042280	GO:0006508	proteolysis	P
Sjp_0042800	GO:0016020	membrane	C
Sjp_0042800	GO:0004222	metalloendopeptidase activity	F
Sjp_0042800	GO:0071586	CAAX-box protein processing	P
Sjp_0042800	GO:0006508	proteolysis	P
Sjp_0044150	GO:0005759	mitochondrial matrix	C
Sjp_0044150	GO:0005524	ATP binding	F
Sjp_0044150	GO:0004176	ATP-dependent peptidase activity	F
Sjp_0044150	GO:0043565	sequence-specific DNA binding	F
Sjp_0044150	GO:0004252	serine-type endopeptidase activity	F
Sjp_0044150	GO:0006200	ATP catabolic process	P
Sjp_0044150	GO:0034599	cellular response to oxidative stress	P
Sjp_0044150	GO:0051131	chaperone-mediated protein complex assembly	P
Sjp_0044150	GO:0006515	misfolded or incompletely synthesized protein catabolic process	P
Sjp_0044150	GO:0070407	oxidation-dependent protein catabolic process	P
Sjp_0044150	GO:0090296	regulation of mitochondrial DNA replication	P
Sjp_0045440	GO:0004104	cholinesterase activity	F
Sjp_0045990	GO:0004222	metalloendopeptidase activity	F
Sjp_0045990	GO:0006508	proteolysis	P
Sjp_0047820	GO:0004252	serine-type endopeptidase activity	F
Sjp_0047820	GO:0006508	proteolysis	P
Sjp_0048370	GO:0016020	membrane	C
Sjp_0048370	GO:0004222	metalloendopeptidase activity	F
Sjp_0048370	GO:0007155	cell adhesion	P
Sjp_0048370	GO:0006508	proteolysis	P
Sjp_0049200	GO:0016020	membrane	C
Sjp_0049200	GO:0008236	serine-type peptidase activity	F
Sjp_0049200	GO:0006508	proteolysis	P
Sjp_0049310	GO:0004190	aspartic-type endopeptidase activity	F
Sjp_0049310	GO:0006508	proteolysis	P
Sjp_0051220	GO:0008233	peptidase activity	F
Sjp_0051220	GO:0006508	proteolysis	P
Sjp_0052560	GO:0005515	protein binding	F
Sjp_0052870	GO:0005622	intracellular	C
Sjp_0052870	GO:0004198	calcium-dependent cysteine-type endopeptidase activity	F
Sjp_0052870	GO:0006508	proteolysis	P
Sjp_0054830	GO:0016459	myosin complex	C
Sjp_0054830	GO:0003779	actin binding	F
Sjp_0054830	GO:0005524	ATP binding	F
Sjp_0054830	GO:0003774	motor activity	F
Sjp_0055960	GO:0016020	membrane	C
Sjp_0055960	GO:0004222	metalloendopeptidase activity	F
Sjp_0055960	GO:0007155	cell adhesion	P
Sjp_0055960	GO:0006508	proteolysis	P
Sjp_0055990	GO:0004222	metalloendopeptidase activity	F
Sjp_0055990	GO:0006508	proteolysis	P
Sjp_0059190	GO:0006508	proteolysis	P
Sjp_0059900	GO:0004222	metalloendopeptidase activity	F
Sjp_0059900	GO:0006508	proteolysis	P
Sjp_0060010	GO:0016788	hydrolase activity, acting on ester bonds	F
Sjp_0060010	GO:0016042	lipid catabolic process	P
Sjp_0060580	GO:0004177	aminopeptidase activity	F
Sjp_0060580	GO:0003677	DNA binding	F
Sjp_0060580	GO:0008270	zinc ion binding	F
Sjp_0060580	GO:0006508	proteolysis	P
Sjp_0060780	GO:0008233	peptidase activity	F
Sjp_0060780	GO:0006508	proteolysis	P
Sjp_0061650	GO:0016787	hydrolase activity	F
Sjp_0061650	GO:0006511	ubiquitin-dependent protein catabolic process	P
Sjp_0062170	GO:0052689	carboxylic ester hydrolase activity	F
Sjp_0062170	GO:0006482	protein demethylation	P
Sjp_0062970	GO:0004252	serine-type endopeptidase activity	F
Sjp_0062970	GO:0006508	proteolysis	P
Sjp_0064410	GO:0016810	hydrolase activity, acting on carbon-nitrogen (but not peptide) bonds	F
Sjp_0065680	GO:0008236	serine-type peptidase activity	F
Sjp_0065680	GO:0006508	proteolysis	P
Sjp_0067490	GO:0016020	membrane	C
Sjp_0067490	GO:0004222	metalloendopeptidase activity	F
Sjp_0067490	GO:0008270	zinc ion binding	F
Sjp_0067490	GO:0007155	cell adhesion	P
Sjp_0067490	GO:0006508	proteolysis	P
Sjp_0067500	GO:0016020	membrane	C
Sjp_0067500	GO:0004222	metalloendopeptidase activity	F
Sjp_0067500	GO:0008270	zinc ion binding	F
Sjp_0067500	GO:0007155	cell adhesion	P
Sjp_0067500	GO:0006508	proteolysis	P
Sjp_0069880	GO:0005737	cytoplasm	C
Sjp_0069880	GO:0008234	cysteine-type peptidase activity	F
Sjp_0069880	GO:0006914	autophagy	P
Sjp_0069880	GO:0015031	protein transport	P
Sjp_0069880	GO:0006508	proteolysis	P
Sjp_0070220	GO:0016020	membrane	C
Sjp_0070220	GO:0004222	metalloendopeptidase activity	F
Sjp_0070220	GO:0006508	proteolysis	P
Sjp_0070430	GO:0005622	intracellular	C
Sjp_0070430	GO:0004221	ubiquitin thiolesterase activity	F
Sjp_0070430	GO:0004843	ubiquitin-specific protease activity	F
Sjp_0070430	GO:0006511	ubiquitin-dependent protein catabolic process	P
Sjp_0071380	GO:0005622	intracellular	C
Sjp_0071380	GO:0004197	cysteine-type endopeptidase activity	F
Sjp_0071380	GO:0005515	protein binding	F
Sjp_0071380	GO:0006508	proteolysis	P
Sjp_0071380	GO:0042981	regulation of apoptotic process	P
Sjp_0071820	GO:0016020	membrane	C
Sjp_0071820	GO:0004222	metalloendopeptidase activity	F
Sjp_0071820	GO:0007155	cell adhesion	P
Sjp_0071820	GO:0006508	proteolysis	P
Sjp_0075540	GO:0031012	extracellular matrix	C
Sjp_0075540	GO:0004222	metalloendopeptidase activity	F
Sjp_0075540	GO:0008270	zinc ion binding	F
Sjp_0075540	GO:0006508	proteolysis	P
Sjp_0079080	GO:0004222	metalloendopeptidase activity	F
Sjp_0079080	GO:0006508	proteolysis	P
Sjp_0079300	GO:0006511	ubiquitin-dependent protein catabolic process	P
Sjp_0080730	GO:0004252	serine-type endopeptidase activity	F
Sjp_0080730	GO:0070008	serine-type exopeptidase activity	F
Sjp_0080730	GO:0006508	proteolysis	P
Sjp_0083630	GO:0004221	ubiquitin thiolesterase activity	F
Sjp_0083630	GO:0008270	zinc ion binding	F
Sjp_0083630	GO:0006511	ubiquitin-dependent protein catabolic process	P
Sjp_0085250	GO:0004180	carboxypeptidase activity	F
Sjp_0085250	GO:0008236	serine-type peptidase activity	F
Sjp_0085250	GO:0006508	proteolysis	P
Sjp_0085790	GO:0004180	carboxypeptidase activity	F
Sjp_0085790	GO:0006508	proteolysis	P
Sjp_0085990	GO:0005643	nuclear pore	C
Sjp_0085990	GO:0005886	plasma membrane	C
Sjp_0085990	GO:0005215	transporter activity	F
Sjp_0085990	GO:0006810	transport	P
Sjp_0086430	GO:0016021	integral to membrane	C
Sjp_0086430	GO:0004252	serine-type endopeptidase activity	F
Sjp_0086430	GO:0006508	proteolysis	P
Sjp_0087440	GO:0008152	metabolic process	P
Sjp_0089510	GO:0005634	nucleus	C
Sjp_0089510	GO:0008233	peptidase activity	F
Sjp_0089510	GO:0006508	proteolysis	P
Sjp_0090260	GO:0005737	cytoplasm	C
Sjp_0090260	GO:0008239	dipeptidyl-peptidase activity	F
Sjp_0090260	GO:0006508	proteolysis	P
Sjp_0092270	GO:0005578	proteinaceous extracellular matrix	C
Sjp_0092270	GO:0004222	metalloendopeptidase activity	F
Sjp_0092270	GO:0008270	zinc ion binding	F
Sjp_0092270	GO:0006508	proteolysis	P
Sjp_0092390	GO:0004252	serine-type endopeptidase activity	F
Sjp_0092390	GO:0006508	proteolysis	P
Sjp_0092940	GO:0005515	protein binding	F
Sjp_0095970	GO:0016787	hydrolase activity	F
Sjp_0096100	GO:0016021	integral to membrane	C
Sjp_0096100	GO:0004252	serine-type endopeptidase activity	F
Sjp_0096100	GO:0006508	proteolysis	P
Sjp_0097500	GO:0005622	intracellular	C
Sjp_0097500	GO:0005509	calcium ion binding	F
Sjp_0097500	GO:0004198	calcium-dependent cysteine-type endopeptidase activity	F
Sjp_0097500	GO:0006508	proteolysis	P
Sjp_0097930	GO:0004177	aminopeptidase activity	F
Sjp_0097930	GO:0046872	metal ion binding	F
Sjp_0097930	GO:0008235	metalloexopeptidase activity	F
Sjp_0097930	GO:0009987	cellular process	P
Sjp_0097930	GO:0006508	proteolysis	P
Sjp_0103900	GO:0000786	nucleosome	C
Sjp_0103900	GO:0003883	CTP synthase activity	F
Sjp_0103900	GO:0003677	DNA binding	F
Sjp_0103900	GO:0046982	protein heterodimerization activity	F
Sjp_0103900	GO:0006334	nucleosome assembly	P
Sjp_0103900	GO:0006221	pyrimidine nucleotide biosynthetic process	P
Sjp_0104720	GO:0003824	catalytic activity	F
Sjp_0104920	GO:0008234	cysteine-type peptidase activity	F
Sjp_0104920	GO:0004221	ubiquitin thiolesterase activity	F
Sjp_0104920	GO:0008270	zinc ion binding	F
Sjp_0104920	GO:0006511	ubiquitin-dependent protein catabolic process	P
Sjp_0107030	GO:0016020	membrane	C
Sjp_0107030	GO:0004222	metalloendopeptidase activity	F
Sjp_0107030	GO:0008270	zinc ion binding	F
Sjp_0107030	GO:0007155	cell adhesion	P
Sjp_0107030	GO:0006508	proteolysis	P
Sjp_0108000	GO:0016020	membrane	C
Sjp_0108000	GO:0004222	metalloendopeptidase activity	F
Sjp_0108000	GO:0008270	zinc ion binding	F
Sjp_0108000	GO:0007155	cell adhesion	P
Sjp_0108000	GO:0006508	proteolysis	P
Sjp_0109020	GO:0005515	protein binding	F
Sjp_0109990	GO:0004518	nuclease activity	F
Sjp_0109990	GO:0006281	DNA repair	P
Sjp_0112430	GO:0045252	oxoglutarate dehydrogenase complex	C
Sjp_0112430	GO:0004149	dihydrolipoyllysine-residue succinyltransferase activity	F
Sjp_0112430	GO:0006099	tricarboxylic acid cycle	P
Sjp_0113330	GO:0016787	hydrolase activity	F
Sjp_0113330	GO:0008152	metabolic process	P
Sjp_0117270	GO:0004190	aspartic-type endopeptidase activity	F
Sjp_0117270	GO:0005515	protein binding	F
Sjp_0117270	GO:0003723	RNA binding	F
Sjp_0117270	GO:0003964	RNA-directed DNA polymerase activity	F
Sjp_0117270	GO:0015074	DNA integration	P
Sjp_0117270	GO:0006508	proteolysis	P
Sjp_0117270	GO:0006278	RNA-dependent DNA replication	P
Sjp_0131320	GO:0046872	metal ion binding	F
Sjp_0131320	GO:0004222	metalloendopeptidase activity	F
Sjp_0131320	GO:0006508	proteolysis	P
Sjp_0133220	GO:0016020	membrane	C
Sjp_0133220	GO:0004222	metalloendopeptidase activity	F
Sjp_0133220	GO:0007155	cell adhesion	P
Sjp_0133220	GO:0006508	proteolysis	P
Note:
P: Cellular Processes	F: Molecular Functions	C: Cellular Components
