# Supplementary material for: Expression Profile of the Schistosoma japonicum Degradome Reveals Differential Protease Expression Patterns and Potential Anti-schistosomal Intervention Targets
Source: PLoS Comput Biol. 2014 Oct 2;10(10):e1003856. doi: 10.1371/journal.pcbi.1003856 (PMC4183426; doi:10.1371/journal.pcbi.1003856)
Supplement: Table S5 — Normalized microarray data of the S. japonicum degradome in four developmental stages. (XLSX) [file pcbi.1003856.s008.xlsx]

## Sheet: sheet1
Supplemenary Table S5. Normalized microarray data of the S.japonicum degradome in four developmental stages.
ProteaseFamily	Probe Set ID	Protein ID	E1	E2	E3	C1	C2	C3	S1	S2	S3	A1	A2	A3	M1	M2	M3	F1	F2	F3	Protease Family	Probe Set ID	Protein ID	Mean-E	Mean-C	Mean-S	Mean-A	Mean-M	mean-F
A01	CNUS0000096031.1	CAX72323.1	10830	11754.8	14146.1	17147.2	14376.6	16423.9	24127.8	26952.5	28340	33234.9	32744.1	34731.5	26203.2	32744.1	32002.9	30230.6	32295	33519.9	A01	CNUS0000096031.1	CAX72323.1	12243.6	15982.6	26473.4	33570.1	30316.8	32015.1
A01	CNUS0000102326.1	CAX69394.1	574.477	311.917	362.893	3188.67	2606.36	1708.97	593.802	368.842	2018.11	262.07	333.092	481.277	559.753	261.342	309.46	442.702	554.645	249.016	A01	CNUS0000102326.1	CAX69394.1	416.429	2501.33	993.583	358.813	376.851	415.454
A01	CNUS0000100039.1	Sjp_0049310	53.9743	81.2899	60.3535	1778.89	2383.86	1256.1	246.706	249.093	1825.82	176.47	186.452	307.484	244.569	212.813	239.96	206.436	184.553	158.304	A01	CNUS0000100039.1	Sjp_0049310	65.2059	1806.28	773.874	223.469	232.448	183.098
A01	Sja_S23875597	AAW24549.1	2646.23	1877.54	2281.87	4974.96	5088.17	4606.11	8708.67	8502.25	10052.4	16614.9	16578.3	17934.3	12909.1	11318.1	12568.2	17120.1	14321.9	18581.4	A01	Sja_S23875597	AAW24549.1	2268.55	4889.74	9087.77	17042.5	12265.1	16674.5
A01	Sja_S53122959	CAX73083.1	250.346	367.631	365.38	177.329	344.865	269.899	69.5103	90.2143	142.174	1561.61	1762.84	2063.87	148.069	162.931	342.628	2388.32	2846.34	3053.4	A01	Sja_S53122959	CAX73083.1	327.786	264.031	100.633	1796.11	217.876	2762.69
A02	CNUS0000107771.1	Sjp_0002790	224.025	270.34	205.78	347	387.9	378.08	219.61	335.73	286.1	73.65	86.1	85.35	102.97	310.19	94.21	121.675	257.87	152.86	A02	CNUS0000107771.1	Sjp_0002790	233.382	370.993	280.48	81.7	169.123	177.468
A02	CNUS0000107784.1	Sjp_0008720	12.6366	9.9576	9.944	12.1961	17.8598	15.3262	12.8282	11.7174	12.2094	18.4175	22.0537	12.7118	12.1685	18.3269	13.2973	15.1971	25.1399	15.49	A02	CNUS0000107784.1	Sjp_0008720	10.8461	15.1274	12.2517	17.7277	14.5976	18.609
A22	Sja_S53119595	CAX74629.1	7630.78	7712.65	5998.49	5202.12	4810.97	5787.52	8274.49	7200.05	5212.58	6600.77	7961.19	6593.8	8645.04	7422.08	6687.58	5122.99	6986.23	4822.56	A22	Sja_S53119595	CAX74629.1	7113.97	5266.87	6895.71	7051.92	7584.9	5643.93
A22	Sja_S53121378	CAX73868.1	2225.86	1478.91	1588.93	1829.48	1147.71	1283.16	2726.71	1797.64	1519.74	2251.28	2051.93	2214.05	3305.17	2172.9	2525.49	2641.63	2545.29	2210.71	A22	Sja_S53121378	CAX73868.1	1764.57	1420.12	2014.7	2172.42	2667.85	2465.88
A22	Sja_S23515583	AAP05959.1	13526.5	12685.1	12986.9	10829.1	10882.6	10618.9	11938.2	10550.2	11876.9	14988.9	15089	14064.5	12140.5	10781.7	10720.6	17106.2	16733.5	15358.7	A22	Sja_S23515583	AAP05959.1	13066.2	10776.9	11455.1	14714.1	11214.3	16399.5
A28	PG010585	CAX73126.1	4811.01	5851.08	6181.8	7104.98	6914.67	8540.34	7658.23	7004.55	8912.42	10673.1	10834.8	11381.8	6880.56	6736.4	8049.52	7372.54	10923.6	10133.7	A28	PG010585	CAX73126.1	5614.63	7519.99	7858.4	10963.2	7222.16	9476.59
A28	Sja_S23360938	AAX25963.2	5.4873	7.3737	7.9383	7.2644	6.2062	6.5043	5.8539	6.0159	10.0857	7.411	9.4417	6.502	6.9269	7.0768	6.8945	7.5952	6.2576	7.2087	A28	Sja_S23360938	AAX25963.2	6.9331	6.6583	7.3185	7.7849	6.96607	7.0205
A33	PG005504	CAX83693.1	8803.01	11177.5	12280.1	10423.8	13532.9	8492.61	8229.17	8487.95	8713.4	5873.83	7287.35	5908.9	7725.9	9752.19	7568.14	6620.02	7465.21	5441.22	A33	PG005504	CAX83693.1	10753.5	10816.4	8476.84	6356.7	8348.74	6508.81
C01	Sja_S23874319	CAX69461.1	147.078	61.3166	48.0383	1721.63	1046	921.059	8685.31	8602.33	9271.6	12150.8	10949.9	12415.1	8968.7	9172.14	11454.1	12881.7	11313	14645.6	C01	Sja_S23874319	CAX69461.1	85.4776	1229.56	8853.08	11838.6	9864.99	12946.7
C01	Sja_S23875141	AAW25005.1	24.6553	20.2021	27.5792	6725.22	7616.13	5386.92	9229.85	11547.7	11257.3	14142.8	13741.5	15265.8	9407.62	11175.7	12226.7	11513.3	12441.7	14347.9	C01	Sja_S23875141	AAW25005.1	24.1455	6576.09	10678.3	14383.3	10936.7	12767.7
C01	CNUS0000103808.1	P43157.1	27.705	27.82	22.83	13440.3	17011.5	11013	11301.4	26659.9	24273.4	21667.2	23965.6	27442	6162.43	20770.7	25061.6	14137	25871.4	23077.9	C01	CNUS0000103808.1	P43157.1	26.1183	13821.6	20744.9	24358.3	17331.6	21028.8
C01	Sja_S2387424.1	AAW26625.1	65.0855	72.4052	72.9351	9324.38	15158.5	12673.2	12167.7	20288.5	22251.4	26591.6	20488.7	20738.6	10657.1	17468.2	21281.5	18338.5	22718.7	21388	C01	Sja_S2387424.1	AAW26625.1	70.1419	12385.4	18235.9	22606.3	16468.9	20815.1
C01	PG014530	CAX70257.1	119.511	45.6267	84.7948	18947	18588.5	15836.9	17097.4	21066	18877.6	26607.1	21134.7	23851.7	15562.4	19668.3	24448	30201.3	20071.1	26922.4	C01	PG014530	CAX70257.1	83.3108	17790.8	19013.7	23864.5	19892.9	25731.6
C01	CNUS0000098178.1	CAX69543.1	16.0684	10.0353	10.5032	5725.83	5552.61	4894.8	3596.07	2325.49	2913.07	4340.32	3644.89	2907.37	5436.51	2372.54	5167.1	2942.07	2609.33	2791.38	C01	CNUS0000098178.1	CAX69543.1	12.2023	5391.08	2944.88	3630.86	4325.39	2780.93
C01	CNUS0000096138.1	AAO59414.2	10446	15136.2	12648.4	6346.9	7381.01	5686.36	18103.4	20307.6	21542.9	26399.1	25362.4	24706.6	26324.6	28214.6	29959.7	16935.7	16622	17952.8	C01	CNUS0000096138.1	AAO59414.2	12743.5	6471.42	19984.7	25489.3	28166.3	17170.2
C01	Sja_S23874470	AAW25676.1	5976.11	8476.73	6569.72	3546.89	4554.6	4867.27	10058	10666.7	10509.8	16576.3	15524.4	15515.5	12371.5	17450.5	14055.4	10281.1	13776.7	11668.4	C01	Sja_S23874470	AAW25676.1	7007.52	4322.92	10411.5	15872.1	14625.8	11908.7
C01	CNUS0000099486.1	AAC32040.1	12.368	29.5608	26.7768	1877.5	3289.73	4216.7	7926.81	13523.7	15753.4	19521.9	16343.7	17534	9853.35	16771.9	17160.2	17040.6	15108.8	17850	C01	CNUS0000099486.1	AAC32040.1	22.9019	3127.98	12401.3	17799.9	14595.1	16666.5
C01	Sja_S23874371	AAW25775.1	5163.45	4520.97	4636.89	2097.31	2934.58	3779.65	10090.2	8966.43	8899.36	13836.4	14459.5	13100.9	15391.9	17639.9	16504.6	5159.19	7255.09	5291.07	C01	Sja_S23874371	AAW25775.1	4773.77	2937.18	9318.66	13799	16512.2	5901.78
C01	Sja_S53123596	AAW27185.1	9775.19	9790.2	10352.9	8140.37	8852.65	7515.72	11600.4	11364.9	11531.1	13141.4	12716	12242.2	11925.3	10659.6	12766.2	10257.2	11096.8	10792.2	C01	Sja_S53123596	AAW27185.1	9972.77	8169.58	11498.8	12699.9	11783.7	10715.4
C01	CNUS0000105206.1	AAW25326.1	23.4554	23.3652	25.5509	19095.5	22189.7	22166.2	20814.7	32896.8	32509	36753.1	32284.4	34519.2	21563	28683.5	33970.9	32526.7	27548.8	34319.6	C01	CNUS0000105206.1	AAW25326.1	24.1238	21150.5	28740.2	34518.9	28072.5	31465
C01	Sja_S53128805	CAX69618.1	12.2277	15.883	13.2276	2053.22	1841.14	1521.7	12800.6	14116.4	13659.1	20752.7	17390.9	17808.1	12603	17058.2	14945.9	18385.9	19774.4	21081.3	C01	Sja_S53128805	CAX69618.1	13.7794	1805.35	13525.4	18650.6	14869	19747.2
C01	CNUS0000097938.1	Sjp_0027020	21.6509	27.1923	20.2092	313.041	344.794	197.729	3509.62	2021.28	2425.47	10167.4	6459.98	9269.29	3472.16	2247.98	2004.32	11519.1	8192.1	13831.3	C01	CNUS0000097938.1	Sjp_0027020	23.0175	285.188	2652.12	8632.24	2574.82	11180.8
C01	Sja_S53127313	CAX70514.1	11.7779	10.6158	8.3469	418.146	333.81	179.702	2789.13	1755.1	2760.01	5536.77	5220.12	4952.92	2526.66	1857.64	3164.06	9536.78	6572.92	7758.21	C01	Sja_S53127313	CAX70514.1	10.2469	310.552	2434.75	5236.6	2516.12	7955.97
C01	Sja_S53127317	AAP05886.1	8.986	13.0532	8.7706	1380.45	1495.15	935.428	4566.55	4240.25	5264.47	9084.19	8129.87	9315.09	5870.8	6068.35	7954.95	9038.42	9112.25	9573.12	C01	Sja_S53127317	AAP05886.1	10.2699	1270.34	4690.42	8843.05	6631.36	9241.26
C02	PG008640	CAX73750.1	3349.01	2926.96	2637.25	2384.35	1955.57	1768.51	3140.3	3008.05	2346.68	4993.77	5320.76	5180.29	6269.39	5652.38	5971.51	5302.92	3345.61	4522.04	C02	PG008640	CAX73750.1	2971.08	2036.14	2831.67	5164.94	5964.43	4390.19
C02	CNUS0000098724.1	Sjp_0035290	3867.12	3773.76	3170.65	6201.63	5867.68	4793.5	4135.85	4501.28	3178.13	4833.18	5673.79	5529.02	5951.72	5680.79	5717.77	5117.02	3521.94	4645.61	C02	CNUS0000098724.1	Sjp_0035290	3603.85	5620.94	3938.42	5345.33	5783.42	4428.19
C02	Sja_S23873524	CAX73441.1	4290.08	5415.79	4572.4	9689.05	13038.5	12550.8	4038.42	4024.79	3046.26	4757.63	4612.46	4706.49	4951.27	4631.05	6169.36	3267.19	2276.14	4031.07	C02	Sja_S23873524	CAX73441.1	4759.42	11759.4	3703.16	4692.19	5250.56	3191.47
C02	CNUS0000100377.1	Sjp_0052870	2276.87	2840.85	2794	431.447	578.822	669.79	599.39	816.332	1060.08	590.051	460.572	501.209	838.193	1089.4	741.87	326.277	243.083	419.511	C02	CNUS0000100377.1	Sjp_0052870	2637.24	560.02	825.267	517.277	889.822	329.624
C02	CNUS0000096566.1	Sjp_0012570	10923.1	13701	15310.4	675.788	535.779	332.165	377.629	356.505	271.838	233.278	214.244	215.094	421.738	369.084	319.1	97.1069	145.645	115.112	C02	CNUS0000096566.1	Sjp_0012570	13311.5	514.577	335.324	220.872	369.974	119.288
C02	CNUS0000104565.1	Sjp_0097500	15.0617	13.9299	11.921	4900.83	4057.16	2799.19	637.01	501.827	461.893	281.187	244.802	344.244	753.907	439.185	537.011	152.796	32.1032	79.3817	C02	CNUS0000104565.1	Sjp_0097500	13.6375	3919.06	533.577	290.078	576.701	88.0936
C02	Sja_S23515774	BAA74717.1	17002.3	20190.5	21928.7	22043.9	23776.4	18936.6	14258.3	16811	15549	17996.2	19819.4	20946.3	19475.6	21328.8	24964.9	13305.1	7936.4	13943.5	C02	Sja_S23515774	BAA74717.1	19707.2	21585.6	15539.4	19587.3	21923.1	11728.3
C02	CNUS0000096475.1	Sjp_0011610	1616.7	1274	1362.89	2192.24	2048.16	1442.82	1237.47	737.999	451.864	1729.26	1796.39	1831.59	1701.9	1036.36	1345.43	2951.76	2064.01	2428.13	C02	CNUS0000096475.1	Sjp_0011610	1417.86	1894.41	809.111	1785.75	1361.23	2481.3
C12	CNUS0000101121.1	CAX75723.1	22301.8	20473.2	20630	22850.7	22927.8	24024.9	19921.8	21775.7	23021.8	20873.1	22162.7	21069.4	23349.2	20664.7	20980.3	20911	21000.1	20852.4	C12	CNUS0000101121.1	CAX75723.1	21135	23267.8	21573.1	21368.4	21664.7	20921.2
C12	CNUS0000102016.1	Sjp_0070430	178.858	142.752	129.748	272.411	308.499	319.29	137.365	162.462	119.669	169.838	221.806	228.735	256.647	234.357	275.087	254.839	151.693	236.586	C12	CNUS0000102016.1	Sjp_0070430	150.453	300.067	139.832	206.793	255.364	214.373
C12	CNUS0000097347.1	Sjp_0020870	20.3176	16.1648	14.7252	20.8521	18.7455	25.91	24.8994	14.2645	14.5901	11.8033	20.584	12.7633	17.7317	15.9582	17.1431	24.0462	51.3487	34.3888	C12	CNUS0000097347.1	Sjp_0020870	17.0692	21.8359	17.918	15.0502	16.9443	36.5946
C12	Sja_S23873663	AAW26483.1	4718.82	3085.01	4520.54	8808.35	7776.25	8078.33	4483.81	4115.17	5445.64	5317.76	3098.48	4914.77	5456.68	4641.12	4562.91	4679.56	5892.94	5387.28	C12	Sja_S23873663	AAW26483.1	4108.13	8220.98	4681.54	4443.67	4886.91	5319.92
C13	Sja_S53118410	CAX82646.1	9752.45	6438.22	6883.74	10910.3	9610.49	13828.4	12500.4	8125.28	9126.83	10284.6	8914.34	9914.69	10174.3	7931.03	7323.66	11788.9	11232.9	10665.9	C13	Sja_S53118410	CAX82646.1	7691.47	11449.7	9917.49	9704.54	8476.34	11229.2
C13	CNUS0000095508.1	P42665.1	21.5937	25.0232	27.2091	7725.85	10824	11018.4	26508.2	33505.5	37367.7	37096.9	33630.3	36495.5	28947.1	36872.3	40094.7	28152.2	24718.6	38508.5	C13	CNUS0000095508.1	P42665.1	24.6087	9856.07	32460.5	35740.9	35304.7	30459.8
C14	CNUS0000096250.1	CAX71159.1	19180.4	18195.3	20819.8	11939.2	12276.3	13602	8608.14	8126.44	9507.92	10963.4	9127.62	9249.9	10849.1	11867	10791.7	7402.18	8760.55	7945.6	C14	CNUS0000096250.1	CAX71159.1	19398.5	12605.8	8747.5	9780.3	11169.3	8036.11
C14	CNUS0000096250.1	CAX76583.1	19180.4	18195.3	20819.8	11939.2	12276.3	13602	8608.14	8126.44	9507.92	10963.4	9127.62	9249.9	10849.1	11867	10791.7	7402.18	8760.55	7945.6	C14	CNUS0000096250.1	CAX76583.1	19398.5	12605.8	8747.5	9780.3	11169.3	8036.11
C14	CNUS0000102107.1	Sjp_0071380	8456.75	7610.75	8029.35	7184.64	8705.63	8111.03	8233.77	7314.71	8807.07	8123.63	9429.81	9418.68	7639.01	8423.19	6279.31	8834.43	10054.7	9253.43	C14	CNUS0000102107.1	Sjp_0071380	8032.28	8000.44	8118.51	8990.71	7447.17	9380.86
C14	CNUS0000099105.1	Sjp_0039420	2251.15	737.272	943.635	302.058	167.177	148.032	3435.38	2030.59	2529.73	1064.77	996.205	1281.24	1067.93	463.528	469.069	3043.53	3859.29	2159.45	C14	CNUS0000099105.1	Sjp_0039420	1310.68	205.756	2665.23	1114.07	666.841	3020.76
C15	CNUS0000100966.1	Sjp_0059190	6399.97	6084.44	5887.59	7990.62	7021.11	7483.78	5643.86	5342.33	5797.41	4972.44	5714.48	5704.64	5777.79	4609	4015.82	7856.12	8031.93	6544.83	C15	CNUS0000100966.1	Sjp_0059190	6124	7498.5	5594.53	5463.85	4800.87	7477.63
C19	Sja_S23872814	AAW27333.1	6707.11	7398.88	6710.44	7266.19	7906.82	8612.43	6695.44	6618.33	7323.66	6080.85	6282.9	7319.94	5700.49	6636.12	5944.25	6636.95	6113.62	6841.15	C19	Sja_S23872814	AAW27333.1	6938.81	7928.48	6879.14	6561.23	6093.62	6530.58
C19	CNUS0000098913.1	Sjp_0037330	2892.27	2889.06	3040.91	3699.5	3693.92	4405.47	2755.13	2203.85	2056.31	3529.01	3281.09	3279.07	3409.34	2876.13	3133.91	3213.31	2219.57	2907.48	C19	CNUS0000098913.1	Sjp_0037330	2940.75	3932.96	2338.43	3363.06	3139.79	2780.12
C19	CNUS0000103265.1	Sjp_0083630	14291.4	13369.2	13999.1	12145.2	11774.9	14352.1	17121.5	14838.5	13017.4	12969.5	13695.2	12447.5	17070	14879.6	13300.4	11934.4	9589.23	11987.3	C19	CNUS0000103265.1	Sjp_0083630	13886.6	12757.4	14992.5	13037.4	15083.3	11170.3
C19	Sja_S53117882	AAW27576.1	156.407	84.507	68.104	127.62	102.721	203.16	77.502	60.2586	71.6269	73.125	47.0272	71.2781	111.019	89.3196	33.5986	158.574	113.451	62.0237	C19	Sja_S53117882	AAW27576.1	103.006	144.5	69.7958	63.8101	77.9789	111.35
C19	PG006356	CAX72904.1	6844.51	6986.72	7386.75	8638.56	7704.64	9073.02	7268.79	7706.62	9206.89	7645.79	7716.01	8170.11	6297.32	7078.62	6783.95	9644.47	8662.36	9837.49	C19	PG006356	CAX72904.1	7072.66	8472.07	8060.77	7843.97	6719.97	9381.44
C19	PG004189	Sjp_0061650	3680.96	3886.13	3627.12	4840.9	4453.7	4642.04	4211.9	3317.38	3437.31	2846.34	3420.67	2852.36	3037.48	3762.29	2663.24	3558.16	3209.57	3648.81	C19	PG004189	Sjp_0061650	3731.4	4645.55	3655.53	3039.79	3154.34	3472.18
C19	CNUS0000097577.1	Sjp_0023310	755.486	677.737	564.727	424.286	384.798	391.012	1257.38	765.76	612.203	965.122	1073.25	1052.72	1126.28	862.646	867.019	1551.91	1925.83	1350.72	C19	CNUS0000097577.1	Sjp_0023310	665.983	400.032	878.447	1030.36	951.98	1609.49
C19	Sja_S53123111	CAX72931.1	5811.18	4698.69	4354.45	8909.66	8020.76	7273.64	5533.37	5263.16	4485.27	6173.05	6128.06	6753.63	8544.86	5791.79	7512.04	7880.01	3915.93	6863.56	C19	Sja_S53123111	CAX72931.1	4954.77	8068.02	5093.93	6351.58	7282.89	6219.83
C19	Sja_S24184721	AAX26764.2	9016.16	10240.8	10316.8	13335.2	12525.2	13009.1	12660.3	11213	9913.03	11574.4	9566.11	10837.6	9433.98	9593.2	10371	12378.7	10218.2	11671.5	C19	Sja_S24184721	AAX26764.2	9857.93	12956.5	11262.1	10659.3	9799.4	11422.8
C19	PG005439	AAX27253.2	7206.72	7965.22	9329.08	6761.17	9757.23	10200.4	9484.87	9474.62	7807.46	8991.89	6922.18	8224.21	6214.49	7812.64	8080.11	6757.46	7508.12	8067.62	C19	PG005439	AAX27253.2	8167.01	8906.27	8922.32	8046.09	7369.08	7444.4
C19	CNUS0000095957.1	Sjp_0006010	5741.37	5527.47	5061.09	7004.17	5891.76	6478.04	6242.82	5028.75	4867.7	3933.91	5138.31	4627.75	5195.81	5143.53	3864.27	5637.83	4415.27	4952.9	C19	CNUS0000095957.1	Sjp_0006010	5443.31	6457.99	5379.75	4566.66	4734.54	5002
C19	CNUS0000105265.1	Sjp_0104920	879.138	832.774	652.856	1065.39	1459.28	1484.73	1135.89	808.46	407.337	335.381	342.032	436.377	409.287	448.501	338.537	482.673	500.658	463.05	C19	CNUS0000105265.1	Sjp_0104920	788.256	1336.47	783.895	371.264	398.775	482.127
C19	Sja_S23873842	AAW26304.1	85.6834	83.6597	91.8768	149.444	172.883	264.123	153.369	103.1	104.608	150.07	171.28	180.432	151.761	129.75	107.396	259.335	158.284	326.26	C19	Sja_S23873842	AAW26304.1	87.0733	195.484	120.359	167.261	129.636	247.96
C19	CNUS0000102003.1	CAX74618.1	4086.59	4838.84	4021.35	3160.31	3998.38	4217.9	4725.11	5413.62	2913.29	5102.88	6369.74	5656.12	4808.07	5670.64	5945.54	5039.58	4177.32	5792.05	C19	CNUS0000102003.1	CAX74618.1	4315.59	3792.2	4350.67	5709.58	5474.75	5002.99
C19	CNUS0000098427.1	Sjp_0032170	48.4727	30.192	31.1803	55.4569	48.9118	46.7818	93.9949	73.9849	43.4718	107.654	74.6529	76.7051	169.702	132.333	198.283	52.98	28.7634	59.7692	C19	CNUS0000098427.1	Sjp_0032170	36.615	50.3835	70.4839	86.3374	166.772	47.1709
C19	Sja_S24188275	AAX27807.2	2525.52	2346.74	2512.58	5367.18	5075.71	4610.72	2935.94	4024.93	3297.73	4489.24	4223.99	4301.17	4378.23	3923.06	5512.64	4158.66	2439.15	4677.76	C19	Sja_S24188275	AAX27807.2	2461.62	5017.87	3419.54	4338.14	4604.64	3758.52
C19	Sja_S53122136	CAX73508.1	1551.12	3557.27	2624.94	7000.13	10727	11310.6	938.04	809.01	619.991	938.167	784.01	921.327	1065.69	1000.31	1446.75	538.454	558.321	581.069	C19	Sja_S53122136	CAX73508.1	2577.77	9679.24	789.014	881.168	1170.92	559.281
C19	CNUS0000102855.1	Sjp_0079300	172.615	105.283	132.025	884.895	609.459	634.147	100.053	191.118	210.752	160.51	104.358	163.693	253.162	168.11	254.258	145.494	38.2016	200.718	C19	CNUS0000102855.1	Sjp_0079300	136.641	709.5	167.308	142.854	225.177	128.138
C26	Sja_S53122968	CAX73074.1	5301.68	4433.52	4148.14	5125.96	5164.4	6255.21	6905.53	6190.35	4413.9	5601.93	6573.35	6241.2	6557.76	5908.43	6487.3	5893.86	5604.48	6084.19	C26	Sja_S53122968	CAX73074.1	4627.78	5515.19	5836.6	6138.83	6317.83	5860.84
C26	CNUS0000105167.1	Sjp_0103900	1997.48	1509.7	1316.92	1933.04	1498.29	1498.29	2622.54	1723.32	1089.5	1425.02	1459.02	1655.12	1582.32	1138.39	1172.13	2586.31	1810.88	2103.21	C26	CNUS0000105167.1	Sjp_0103900	1608.03	1643.21	1811.79	1513.05	1297.61	2166.8
C44	PG003470	Sjp_0087440	2306.15	1705.33	1506.11	2022.21	1467.19	1683.13	1763.33	906.637	728.726	818.615	977.065	955.358	966.25	642.611	833.123	1655.83	694.372	1414.19	C44	PG003470	Sjp_0087440	1839.2	1724.18	1132.9	917.013	813.995	1254.8
C44	CNUS0000098657.1	CAX73012.1	4734.12	5152.52	4570.49	3859.64	5345.54	4562.01	4120.41	4271.14	2569.21	5178.45	5705.09	5775.51	6188.58	5984.86	6912.03	5015.93	3740.47	5218.45	C44	CNUS0000098657.1	CAX73012.1	4819.05	4589.07	3653.58	5553.02	6361.83	4658.29
C46	CNUS0000097672.1	Sjp_0024280	175.176	183.115	211.082	439.562	788.831	648.109	735.546	1186.82	1335.74	597.436	713.823	618.194	536.134	569.858	838.707	177.95	194.983	182.203	C46	CNUS0000097672.1	Sjp_0024280	189.791	625.501	1086.04	643.151	648.233	185.045
C48	CNUS0000098575.1	Sjp_0033730	4674.44	4424.82	4473.3	5216.31	5051.93	5125.92	4288.03	4042.57	3125.19	4671.96	5032.62	4761.1	4128.68	4563.96	4452.23	5388.33	4632.75	5339.08	C48	CNUS0000098575.1	Sjp_0033730	4524.19	5131.39	3818.6	4821.89	4381.62	5120.05
C48	CNUS0000105993.1	CAX69660.1	6135.03	3635.67	4602.53	8130.53	7843.03	6854.6	5760.18	4424.58	5107.85	5065.67	4928.46	6134.45	7800.66	5111.87	4989.94	7714.94	7634.73	6838.91	C48	CNUS0000105993.1	CAX69660.1	4791.08	7609.39	5097.53	5376.19	5967.49	7396.19
C48	CNUS0000102407.1	CAX72652.1	947.136	800.515	508.942	1632.58	1055.03	1202.53	1198.93	922.332	719.772	720.122	702.638	780.486	1034.23	803.299	767.818	692.807	932.446	702.699	C48	CNUS0000102407.1	CAX72652.1	752.198	1296.71	947.012	734.415	868.448	775.984
C50	CNUS0000103814.1	Sjp_0089510	465.674	204.859	225.462	124.876	82.8463	64.8109	808.045	371.651	276.116	254.392	213.616	376.197	256.698	122.178	166.639	908.698	538.064	668.038	C50	CNUS0000103814.1	Sjp_0089510	298.665	90.8443	485.271	281.402	181.838	704.933
C54	Sja_S53118583	CAX82473.1	1072.97	1053.76	701.943	1244.62	1360.39	1500.22	731.171	654.937	343.775	964.141	759.043	876.355	978.75	828.668	861.591	979.919	789.777	863.532	C54	Sja_S53118583	CAX82473.1	942.891	1368.41	576.628	866.513	889.67	877.743
C54	CNUS0000101964.1	Sjp_0069880	7702.62	6131.55	5674.7	5412.74	4428.99	3859.8	10715.7	7692.56	7162.52	7293.54	7551.71	7837.26	8374.67	7235.57	6736.01	9257.03	9579.87	7815.25	C54	CNUS0000101964.1	Sjp_0069880	6502.96	4567.18	8523.58	7560.84	7448.75	8884.05
C56	PG011567	AAW26651.1	22135.6	22294.1	22057.7	19798.2	17315.6	16809.7	24029.4	23992.3	23997.1	25575.5	25908.8	24805.8	23164.5	23033	23969.3	27445.2	23713.8	25829	C56	PG011567	AAW26651.1	22162.5	17974.5	24006.3	25430.1	23388.9	25662.6
C64	CNUS0000097894.1	Sjp_0026540	1583.93	2175.85	1353.93	1005.19	1619.24	1384.45	457.552	346.464	167.86	451.027	537.977	408.234	622.21	490.348	487.344	500.596	345.737	390.875	C64	CNUS0000097894.1	Sjp_0026540	1704.57	1336.29	323.959	465.746	533.301	412.403
C65	Sja_S53126771	AAP06318.1	10208.1	12039.3	11672.1	8880.37	9519.71	10446.5	11121.9	12563.7	13233.1	13176.4	13526.8	14718.5	11791.8	11512.7	14332.3	12126.1	13217.1	13597.7	C65	Sja_S53126771	AAP06318.1	11306.5	9615.54	12306.2	13807.2	12545.6	12980.3
C78	CNUS0000103141.1	CAX69363.1	5201.7	3545.53	4128.96	4252.44	3670.18	3350.89	5079.91	3848.27	4752.15	3150.81	3139.59	3439.35	4281.39	3701.87	3149.34	4423.33	5609.69	3438.99	C78	CNUS0000103141.1	CAX69363.1	4292.06	3757.84	4560.11	3243.25	3710.86	4490.67
C78	Sja_S53114836	Sjp_0087200	16326.3	16111.3	15963.3	20843	20414.6	20826.9	16323.1	18182.9	17652	16991.3	16698.8	17283	18138.6	17773.9	19480.8	15180	15645.2	15385.8	C78	Sja_S53114836	Sjp_0087200	16133.6	20694.8	17386	16991	18464.4	15403.7
C83	Sja_S53129103	CAX69521.1	2513.05	3313.25	2789.51	1443.51	1544.87	2457.26	2729	3151.83	2266.5	4150.56	3615.35	4873.25	2337.35	2634.66	2525.3	4762.09	4784.75	5402.7	C83	Sja_S53129103	CAX69521.1	2871.94	1815.21	2715.78	4213.05	2499.1	4983.18
C85	Sja_S53119270	CAX70235.1	6212.25	6396.41	5529.32	3543.95	4610.84	5667.29	6823.8	5336.18	4907.8	5617.73	5488.41	5443.19	4035.7	5024.47	4501.36	4187.81	6384.89	4806.19	C85	Sja_S53119270	CAX70235.1	6045.99	4607.36	5689.26	5516.44	4520.51	5126.3
C85	CNUS0000099796.1	AAX27106.2	4131.53	4019.93	4661.59	1969.91	2030.53	2069.27	4227.74	3014.55	3326.58	3195.04	3300.5	2951.62	3725.66	3049.23	2797.37	2552.66	3591.76	2458.26	C85	CNUS0000099796.1	AAX27106.2	4271.01	2023.24	3522.96	3149.05	3190.75	2867.56
C86	CNUS0000103169.1	AAW27560.1	4059.19	3773.96	4167.34	4520.06	4106.88	4331.77	3819.4	5149.86	6437.23	5833.74	6053.8	5489.55	5540.42	5445.87	5775.16	5785.84	7256.18	6492.15	C86	CNUS0000103169.1	AAW27560.1	4000.16	4319.57	5135.5	5792.36	5587.15	6511.39
C86	PG003671	AAW24785.1	12361.1	11164.6	11495.5	14321.9	15519.5	16155.1	12712.7	11637.1	11328.9	11069.4	9764.87	10875.4	12618.8	10681	9207.25	10418.9	10762.8	9829.73	C86	PG003671	AAW24785.1	11673.7	15332.2	11892.9	10569.9	10835.7	10337.1
C97	Sja_S53116507	AAW24885.1	9145.4	8377.02	8435.68	11346.6	13100.9	12407.6	12669.9	10685.9	11155.8	15080.8	14666.7	13604.4	17130.9	17007.9	14437.1	13031.7	11158.6	10959	C97	Sja_S53116507	AAW24885.1	8652.7	12285.1	11503.9	14450.6	16192	11716.4
C97	CNUS0000100186.1	AAW25841.1	7597.04	8637.02	6262.98	2300.07	2923.18	4105.96	10480.8	11448	10396.9	11622.8	11088.4	11550.2	14539	15486.9	12263.5	7893.29	6383.65	8678.64	C97	CNUS0000100186.1	AAW25841.1	7499.01	3109.74	10775.2	11420.4	14096.5	7651.86
C97	PG008650	AAX27248.2	492.165	293.437	232.18	130.155	120.97	224.18	501.464	204.88	181.011	114.884	80.6868	126.863	212.09	148.175	118.594	106.526	200.686	111.375	C97	PG008650	AAX27248.2	339.261	158.435	295.785	107.478	159.62	139.529
M01	PG009866	CAX69485.1	6423.03	7370.83	6344.56	4304.1	3014.53	3857.78	6694.78	7886.68	5103.93	8985	8910.19	9340.8	7516.87	7349.83	7857.21	9253.14	8878.68	10835.8	M01	PG009866	CAX69485.1	6712.81	3725.47	6561.8	9078.66	7574.64	9655.87
M01	CNUS0000099297.1	Sjp_0041390	2414.73	1382.4	1471.77	3671.19	3613.04	3433.1	2948.91	2358.28	2099.85	2212.78	1945.65	2479.1	2223.37	1448.6	2106.24	3811.44	2342.12	3351.99	M01	CNUS0000099297.1	Sjp_0041390	1756.3	3572.44	2469.01	2212.51	1926.07	3168.51
M01	CNUS0000097508.1	Sjp_0022540	4209.72	3887.59	3999.22	5662.85	4639.98	5151.82	3762.07	4243.57	3498.25	3024.43	3343.66	3383.19	3056.97	3294.42	3284.24	4741.05	3309.26	4315.96	M01	CNUS0000097508.1	Sjp_0022540	4032.18	5151.55	3834.63	3250.42	3211.88	4122.09
M01	PG009485	Sjp_0025860	1318.35	994.072	968.95	324.389	245.865	266.636	928.053	802.944	582.316	194.194	263.24	223.813	335.214	245.3	268.01	199.887	83.9342	187.777	M01	PG009485	Sjp_0025860	1093.79	278.964	771.105	227.082	282.841	157.199
M01	Sja_S53122242	CAX73402.1	4891.33	3851.53	4335.31	18.7883	18.8522	21.7141	555.149	469.578	512.138	3932.44	6760.26	7580.61	2545.85	2735.26	3166.33	5609.7	2211.12	4975.85	M01	Sja_S53122242	CAX73402.1	4359.39	19.7849	512.288	6091.1	2815.81	4265.56
M01	Sja_S23872451	Sjp_0025870	3175.56	3746.11	3451.16	972.533	960.259	1054.69	1960.36	2736.33	2223.19	738.922	963.479	921.02	934.536	858.004	1028.32	533.973	300.331	604.224	M01	Sja_S23872451	Sjp_0025870	3457.61	995.828	2306.63	874.474	940.287	479.51
M03	CNUS0000096873.1	Sjp_0015820	11797.6	13127.4	14106.1	6327.6	6003.03	6231.73	10275.2	9306.12	6243.97	11086.1	10532.6	11844	8878.41	8670.84	11073.1	12408.4	8270.85	13133.2	M03	CNUS0000096873.1	Sjp_0015820	13010.4	6187.45	8608.42	11154.2	9540.77	11270.8
M03	Without probes	AAX27430.2																			M03	No probe	AAX27430.2
M03	CNUS0000107418.1	Sjp_0131320	5628.13	4947.98	4721.84	3945.23	3349.71	3235.18	5700.65	4939.85	3810.84	3376.57	3927.22	4230.92	4621.02	4216.69	3959.16	5174.41	4439.73	4548.11	M03	CNUS0000107418.1	Sjp_0131320	5099.32	3510.04	4817.11	3844.9	4265.63	4720.75
M03	PG005539	AAW26568.1	1847.1	1261.77	1212.83	745.846	764.964	699.747	2945.64	1175.32	850.071	1245.32	1175.39	1148.37	1593.69	1280.19	931.154	1506.77	1353.82	1066.51	M03	PG005539	AAW26568.1	1440.56	736.852	1657.01	1189.69	1268.35	1309.03
M08	PG003490	Sjp_0067490	29.7593	35.0217	35.8512	156.095	150.44	338.307	19.1447	19.373	17.1907	13.711	14.2686	15.4226	14.2724	12.2966	22.466	14.5804	24.6225	26.5316	M08	PG003490	Sjp_0067490	33.5441	214.947	18.5695	14.4674	16.345	21.9115
M08	PG003491	Sjp_0067500	43.4444	66.5457	29.1387	179.953	180.186	208.586	13.6657	12.5875	9.6067	9.89	10.4431	19.7788	10.4148	14.5059	9.2707	10.659	17.7695	15.3548	M08	PG003491	Sjp_0067500	46.3763	189.575	11.9533	13.3706	11.3971	14.5944
M08	CNUS0000105557.1	Sjp_0108000	199.311	141.681	152.335	68.5757	28.3393	43.5983	1844.28	1406.53	1155.29	743.033	665.901	674.802	1096.38	1527.1	989.285	340.39	466.889	255.576	M08	CNUS0000105557.1	Sjp_0108000	164.443	46.8378	1468.7	694.579	1204.26	354.285
M08	CNUS0000102149.1	Sjp_0071820	295.236	476.882	390.986	94.2457	130.107	86.5852	174.803	112.865	141.508	330.366	182.228	324.32	564.351	468.512	355.438	300.135	259.57	193.507	M08	CNUS0000102149.1	Sjp_0071820	387.701	103.646	143.059	278.971	462.767	251.071
M08	CNUS0000099952.1	Sjp_0048370	70.1254	45.3484	47.9273	245.568	279.106	439.496	41.9595	29.6054	29.4575	45.7466	28.6151	39.6016	46.7631	43.4766	52.4215	46.17	27.1792	25.1912	M08	CNUS0000099952.1	Sjp_0048370	54.467	321.39	33.6741	37.9878	47.5537	32.8468
M08	CNUS0000099717.1	AAX27148.2	12029.6	15053.1	13326.3	77.3182	74.1827	44.1151	99.289	93.4466	122.498	69.3617	52.0743	93.1656	136.798	73.9143	118.474	15.6863	22.4802	17.6949	M08	CNUS0000099717.1	AAX27148.2	13469.6	65.2053	105.078	71.5339	109.729	18.6205
M08	CNUS0000096440.1	Sjp_0011250	1693.41	2143.24	2881.15	14.0899	12.4953	9.758	18.3279	11.2635	18.5498	77.9014	63.8405	81.9891	133.503	112.314	137.277	14.2162	23.6238	14.1613	M08	CNUS0000096440.1	Sjp_0011250	2239.27	12.1144	16.0471	74.577	127.698	17.3338
M08	CNUS0000096345.1	Sjp_0010240	13.2181	12.9383	7.5512	19.5783	20.2048	9.7146	12.9267	10.6207	8.7803	8.0876	19.9354	10.8276	10.0672	9.9138	5.8843	13.5229	23.3786	8.7503	M08	CNUS0000096345.1	Sjp_0010240	11.2359	16.4992	10.7759	12.9502	8.62177	15.2173
M08	Sja_S53119426	CAX75591.1	1043.83	933.128	1163.42	17.7205	10.3626	11.193	22.3387	15.3186	16.2485	55.0507	14.6841	50.0738	37.1491	39.8608	51.6637	19.0951	18.717	25.8812	M08	Sja_S53119426	CAX75591.1	1046.79	13.092	17.9686	39.9362	42.8912	21.2311
M08	Sja_S53119431	CAX75587.1	6729.1	5357.71	6953.59	8.0962	9.8644	14.6278	11.4086	13.348	14.9986	14.8099	13.9225	16.4799	12.7211	15.2272	14.4489	11.3867	10.6898	14.7306	M08	Sja_S53119431	CAX75587.1	6346.8	10.8628	13.2517	15.0708	14.1324	12.269
M08	CNUS0000096438.1	Sjp_0011230	2628.71	2159.72	1896.82	7.8015	10.516	10.528	11.5984	11.4124	13.0753	12.5093	10.7447	24.5609	8.4582	12.867	13.8085	9.6286	13.8389	12.1156	M08	CNUS0000096438.1	Sjp_0011230	2228.41	9.61517	12.0287	15.9383	11.7112	11.861
M08	CNUS0000106349.1	CAX73243.1	18097.1	17617.7	17204.1	23.8861	14.202	25.0788	112.374	88.4564	117.707	526.281	291.942	518.128	498.258	353.868	566.52	787.245	467.07	740.79	M08	CNUS0000106349.1	CAX73243.1	17639.6	21.0556	106.179	445.45	472.882	665.035
M08	PG005393	Sjp_0055960	12204	13441.2	14468.3	898.644	710.214	606.26	4031.8	3246.65	3354.17	1616.79	1521.66	1427.76	2400.86	3490.63	1993.03	1285.4	1698.2	1047.94	M08	PG005393	Sjp_0055960	13371.2	738.373	3544.21	1522.07	2628.17	1343.85
M08	Without probes	AAX26644.2																			M08	No probe	AAX26644.2
M08	Without probes	Sjp_0107030																			M08	No probe	Sjp_0107030
M08	Without probes	Sjp_0133220																			M08	No probe	Sjp_0133220
M08	PG005389	AAX26409.2	8431.95	16231.3	13156	2227.19	1443.02	1079.61	2399.21	3300.82	3199.91	1215.07	2169.52	1030.44	1713.18	2331.63	1713.61	1257.69	1214.75	1008.86	M08	PG005389	AAX26409.2	12606.4	1583.27	2966.64	1471.68	1919.47	1160.44
M10	CNUS0000102499.1	Sjp_0075540	2521.68	2838.9	2893.13	2133.8	2564.33	1892.15	2958.16	3402.42	2781.82	1118.26	1399.97	1090.01	1591.42	2112.85	1481.09	1130.59	912.847	892.948	M10	CNUS0000102499.1	Sjp_0075540	2751.24	2196.76	3047.47	1202.75	1728.45	978.794
M12	PG008556	Sjp_0092940	166.694	253.206	269.286	1823.79	2005.38	1776.59	710.107	731.337	868.914	599.239	713.692	513.014	804.744	694.666	784.786	370.15	298.402	484.666	M12	PG008556	Sjp_0092940	229.729	1868.59	770.119	608.649	761.399	384.406
M12	CNUS0000096501.1	Sjp_0011910	31.9311	30.897	30.2382	41.6366	44.7913	42.771	91.8838	82.5359	55.7559	21.047	19.6771	30.645	34.6088	23.241	29.948	42.7721	16.739	33.0571	M12	CNUS0000096501.1	Sjp_0011910	31.0221	43.0663	76.7252	23.7897	29.2659	30.8561
M12	Sja_S24187139	Sjp_0092270	819.837	978.763	900.03	320.949	276.303	166.589	1740.43	2340.96	2249.2	3351.83	2628.46	2547.61	2292.49	2596.4	4462	1314.73	1214.93	1705.3	M12	Sja_S24187139	Sjp_0092270	899.543	254.613	2110.2	2842.63	3116.96	1411.65
M12	Sja_S24187473	AAX28609.2	147.478	283.691	163.029	33.0849	35.8973	29.2428	459.192	584.903	188.976	774.666	724.199	666.527	547.073	821.388	884.013	163.211	218.993	256.503	M12	Sja_S24187473	AAX28609.2	198.066	32.7417	411.024	721.797	750.825	212.902
M12	CNUS0000099376.1	Sjp_0042280	2261.27	2223.55	2036.23	3423.45	4363.78	3675.77	2323.66	2667.1	1783.64	2040.88	2158.14	2157.33	2711.79	2824.48	2998.94	1360.85	988.675	1562.06	M12	CNUS0000099376.1	Sjp_0042280	2173.68	3821	2258.13	2118.78	2845.07	1303.86
M12	PG009617	Sjp_0025060	1709.36	1050.23	1160.52	3736.16	2716.63	2666.2	1395.88	1197.4	1130.07	1137.48	1093.01	1338.92	2037.04	1202.09	1146.12	2151.77	1490.85	1406.52	M12	PG009617	Sjp_0025060	1306.7	3039.66	1241.12	1189.8	1461.75	1683.05
M13	Sja_S53123609	CAX72645.1	3805.72	2315.53	2775.25	8954.89	11283.8	7683.89	4175.89	5070.19	3661.93	7862.49	7852.49	8466.64	5623.76	5405.78	6878.96	8610.9	4449.83	9514.1	M13	Sja_S53123609	CAX72645.1	2965.5	9307.54	4302.67	8060.54	5969.5	7524.94
M13	CNUS0000101034.1	Sjp_0059900	31.6586	29.0548	23.1259	17.9259	28.5289	22.5909	26.6811	20.1448	21.7259	20.7096	28.1462	23.3967	17.774	18.958	27.3938	13.4	37.5737	18.1929	M13	CNUS0000101034.1	Sjp_0059900	27.9464	23.0152	22.8506	24.0842	21.3753	23.0555
M13	CNUS0000100664.1	Sjp_0055990	1570.88	1747.99	1660.56	612.837	366.376	281.888	54.7257	42.0287	43.7254	121.612	30.1608	65.7237	161.126	109.633	178.131	75.0906	344.947	106.299	M13	CNUS0000100664.1	Sjp_0055990	1659.81	420.367	46.8266	72.4988	149.63	175.445
M13	Sja_S53118178	CAX82880.1	730.92	384.983	440.142	186.131	176.863	174.531	227.047	148.991	131.34	82.0636	147.098	97.7486	89.9176	65.7016	86.172	117.92	142.94	165.405	M13	Sja_S53118178	CAX82880.1	518.681	179.175	169.126	108.97	80.5971	142.088
M13	PG004412	AAX25902.2	312.304	491.652	549.775	58.0782	47.4822	70.3199	133.813	68.6856	64.4224	114.633	55.4485	80.0818	83.1932	68.8568	125.046	135.13	192.086	125.621	M13	PG004412	AAX25902.2	451.244	58.6268	88.9737	83.3879	92.3654	150.946
M13	CNUS0000099719.1	Sjp_0045990	26.1473	21.811	18.7049	18.1462	19.1239	11.7255	14.6115	12.4313	18.8504	11.7721	12.7856	12.7118	15.3787	14.5747	17.8758	18.0867	20.5301	14.861	M13	CNUS0000099719.1	Sjp_0045990	22.2211	16.3319	15.2977	12.4232	15.9431	17.8259
M13	CNUS0000102833.1	Sjp_0079080	729.007	925.101	602.974	18.4503	17.9693	18.1173	401.774	464.495	500.456	486.747	921.301	1153.89	1547.87	1337.21	620.493	188.5	430.996	221.282	M13	CNUS0000102833.1	Sjp_0079080	752.361	18.179	455.575	853.978	1168.53	280.259
M13	Sja_S53118187	CAX82871.1	48.2484	84.4235	81.0211	46.0503	48.7259	51.1303	36.114	46.7793	52.2098	85.6173	39.2968	58.1148	38.5504	36.5077	78.3516	54.0809	80.8149	99.8678	M13	Sja_S53118187	CAX82871.1	71.231	48.6355	45.0344	61.0096	51.1366	78.2545
M13	Sja_S53118871	CAX74955.1	478.922	1005.64	721.094	42.1611	90.4471	33.8218	92.886	108.336	127.217	95.2526	79.5589	50.846	27.5816	44.4566	98.7861	72.878	125.954	40.5459	M13	Sja_S53118871	CAX74955.1	735.22	55.4767	109.48	75.2192	56.9414	79.7925
M13	PG010345	CAX74957.1	777.807	759.322	873.238	387.614	317.315	154.308	226.851	245.572	186.426	144.722	61.1429	50.4014	169.179	163.529	214.205	73.7572	74.8987	112.835	M13	PG010345	CAX74957.1	803.456	286.413	219.616	85.4222	182.304	87.1636
M14	PG011944	AAP05888.1	9169.61	12621.8	11397	3709.59	6614.32	3139.19	10267.9	15075.3	16625.6	9813.87	8536.59	8395.2	9761.66	12024.9	12107.3	3423.23	3724.5	4097.99	M14	PG011944	AAP05888.1	11062.8	4487.7	13989.6	8915.22	11298	3748.57
M14	CNUS0000103339.1	Sjp_0084400	127.514	180.326	166.435	21.4694	16.8006	19.6041	28.1699	36.918	33.1126	42.474	34.5336	48.0138	25.4618	25.3211	43.9825	98.2483	21.5369	104.007	M14	CNUS0000103339.1	Sjp_0084400	158.092	19.2914	32.7335	41.6738	31.5885	74.5973
M14	Sja_S53112678	CAX82614.1	6993.81	10384.7	10818.7	9859.03	13420.9	11504.9	4813.49	6269.54	7495.4	4928.29	5209.87	4696.59	4277.53	5784.73	6183.15	1889.5	2292.87	2150.91	M14	Sja_S53112678	CAX82614.1	9399.08	11595	6192.81	4944.92	5415.14	2111.09
M14	CNUS0000096657.1	Sjp_0013530	251.434	438.797	527.03	610.406	996.61	1302.61	675.989	662.746	835.052	769.45	617.822	503.189	627.774	837.328	743.53	403.267	379.221	550.711	M14	CNUS0000096657.1	Sjp_0013530	405.754	969.874	724.596	630.154	736.211	444.4
M14	CNUS0000095802.1	Sjp_0004350	653.837	566.737	555.5	1163.28	1250.64	1095.59	419.03	466.379	576.079	477.044	430.615	511.596	831.186	641.408	734.766	241.109	101.094	198.521	M14	CNUS0000095802.1	Sjp_0004350	592.025	1169.84	487.163	473.085	735.786	180.241
M14	CNUS0000104033.1	Sjp_0091840	651.595	328.499	411.921	110.837	79.735	56.8529	269.396	224.641	168.757	246.7	327.485	277.379	439.314	345.447	390.8	220.946	54.9601	235.947	M14	CNUS0000104033.1	Sjp_0091840	464.005	82.475	220.931	283.855	391.853	170.618
M16	Sja_S53127962	CAX70064.1	17476.8	19372.5	21097.4	12831.4	17712.7	14697.8	22241.8	22369.5	23274.2	15082.4	14461.5	17399.3	13688.8	12906.4	14615.5	15331	14824.2	15642.4	M16	Sja_S53127962	CAX70064.1	19315.5	15080.6	22628.5	15647.7	13736.9	15265.9
M16	Sja_S23873864	AAW26282.1	801.46	963.087	813.964	1090.15	1663.84	1376.65	1223.8	1101.67	725.838	1203.39	953.59	1082.97	1222.99	1242.84	1367.61	866.937	462.43	966.661	M16	Sja_S23873864	AAW26282.1	859.504	1376.88	1017.1	1079.99	1277.81	765.343
M16	Sja_S53121483	AAW27566.1	17201.1	10228.6	10582	12014.4	16200.5	10849.1	18606.7	10988.9	13116.3	9657.45	6786.52	8483.64	10832.7	7484.13	7641.67	8309.54	8502.51	6853.7	M16	Sja_S53121483	AAW27566.1	12670.6	13021.3	14237.3	8309.2	8652.85	7888.58
M16	Sja_S53127353	CAX70474.1	7161.2	6198.84	6467.46	6606.14	6997.11	7993.24	7678.91	7515.33	7792.07	6367.34	7411.38	7520.5	7957.28	7369.62	6906.17	8198.81	7182.16	6813.7	M16	Sja_S53127353	CAX70474.1	6609.16	7198.83	7662.1	7099.74	7411.02	7398.23
M16	CNUS0000096316.1	Sjp_0009910	90.8167	91.2404	109.465	223.158	228.764	237.977	152.337	137.908	116.73	214.261	175.178	242.722	238.486	134.773	166.267	508.891	266.433	364.921	M16	CNUS0000096316.1	Sjp_0009910	97.1742	229.966	135.658	210.72	179.842	380.082
M16	CNUS0000096317.1	Sjp_0009920	40.175	37.0198	32.366	49.6502	69.7616	64.5591	50.6667	73.3515	37.5615	65.3396	67.7251	92.2122	55.99	47.1174	51.9739	118.887	65.2323	65.9162	M16	CNUS0000096317.1	Sjp_0009920	36.5203	61.3236	53.8599	75.0923	51.6938	83.3452
M16	Sja_S23405983	AAX27360.2	569.706	496.233	490.517	718.099	962.662	1298.15	695.944	701.213	478.612	453.142	467.329	411.781	660.618	681.42	576.955	575.267	562.727	513.164	M16	Sja_S23405983	AAX27360.2	518.819	992.971	625.256	444.084	639.664	550.386
M16	Sja_S23367089	AAX26060.2	699	467.639	521.403	792.606	853.337	1180.12	603.426	749.507	659.171	454.585	452.409	372.802	725.312	716.905	532.027	435.127	646.26	351.739	M16	Sja_S23367089	AAX26060.2	562.681	942.02	670.701	426.598	658.081	477.709
M16	Sja_S24185768	AAX25717.2	5699.69	4992.11	5282.6	7282.74	7170.34	7445.02	5170.65	6677.57	4191.65	4465.75	4687.91	4611.9	4855.09	5807.76	5532.59	4315.07	3800.74	4316.79	M16	Sja_S24185768	AAX25717.2	5324.8	7299.37	5346.62	4588.52	5398.48	4144.2
M17	Sja_S53128320	AAG40738.1	11236.9	12852	11760.9	5865.66	6336.01	5227.17	15787.8	22018.5	19652.6	26300.6	23983.3	25450.2	14810.5	23782.6	24195	20965.2	23127.8	23677.3	M17	Sja_S53128320	AAG40738.1	11949.9	5809.61	19153	25244.7	20929.3	22590.1
M17	CNUS0000095798.1	Sjp_0004310	7829.46	7080.21	7633.96	10464.2	10259.2	10716.9	13450.8	12472.7	11633	12195.8	11042.6	13338	12856.3	10525.3	13025.9	12593.4	10668.3	12752.1	M17	CNUS0000095798.1	Sjp_0004310	7514.54	10480.1	12518.8	12192.1	12135.8	12004.6
M18	CNUS0000101096.1	Sjp_0060580	1094.71	795.692	644.163	879.512	732.609	839.504	1900.87	1462.98	835.418	1406.94	1336.54	1371.54	1963.09	1612.27	1610.2	1519.75	1116.54	1413.87	M18	CNUS0000101096.1	Sjp_0060580	844.856	817.208	1399.76	1371.67	1728.52	1350.05
M20	PG000465	Sjp_0113330	6125.92	3957.17	5231.18	5856.12	4426.46	6269.74	5983.56	5031.7	5417.33	5471.92	4733.46	5075.82	5829.89	4554.62	5510.15	6545.5	5798.47	6488.54	M20	PG000465	Sjp_0113330	5104.76	5517.44	5477.53	5093.73	5298.22	6277.5
M22	CNUS0000104618.1	AAW25348.1	17727.5	17061.1	17827.9	22344.1	20127.7	19768.2	18112.8	19224.7	17672.8	18158.2	18540.9	19108.1	18418.5	19230.2	19566.4	19753.2	21884.4	19396.4	M22	CNUS0000104618.1	AAW25348.1	17538.8	20746.6	18336.8	18602.4	19071.7	20344.7
M22	CNUS0000103287.1	Sjp_0083850	3735.57	1798.62	2370.01	6809.11	5767	5562.39	5627.52	3330.48	4427.69	4802.1	3823.99	4703.69	6150.38	3884.42	4277.57	6147.68	6659.41	5423.72	M22	CNUS0000103287.1	Sjp_0083850	2634.73	6046.17	4461.9	4443.26	4770.79	6076.94
M22	Sja_S23400618	AAX26242.2	3136.28	1343.3	1776.36	5353.78	4505.83	4636.69	5549.5	2721.4	3840.86	3380.34	3277.44	3745.61	5717.45	3046.87	3479.51	5550.39	6127.15	4904.78	M22	Sja_S23400618	AAX26242.2	2085.31	4832.1	4037.25	3467.8	4081.27	5527.44
M22	CNUS0000105744.1	Sjp_0109990	108.291	70.7802	79.9534	110.293	53.0181	60.3835	114.407	103.964	66.5813	156.771	76.3486	138.57	144.042	183.933	107.855	177.962	309.327	177.59	M22	CNUS0000105744.1	Sjp_0109990	86.3417	74.5647	94.9842	123.896	145.277	221.627
M22	Sja_S53117181	ABA40371.1	1861.38	1022.33	1267.01	1154.8	783.773	799.768	2289.95	1343.98	2084.87	1289.98	1054.14	1404.72	1702.28	973.461	848.342	1756.08	2555	1506.15	M22	Sja_S53117181	ABA40371.1	1383.57	912.78	1906.27	1249.62	1174.7	1939.08
M23	CNUS0000098766.1	Sjp_0035730	4022.75	2635.51	3476.86	5553.94	4486.77	5767.36	4647.36	5118.34	4412.92	3544.11	3965.65	4304.58	4330.78	2757.85	3225.59	6551.76	1724.89	4981.66	M23	CNUS0000098766.1	Sjp_0035730	3378.37	5269.36	4726.21	3938.11	3438.07	4419.43
M23	CNUS0000100558.1	Sjp_0054830	16039.8	21659.1	18952.6	6265.15	7233.15	11203.1	24538.6	32362	23699.4	24386.1	26469.3	25382.9	25388.5	32523.9	32448.1	9696.38	3837.36	9134.62	M23	CNUS0000100558.1	Sjp_0054830	18883.8	8233.78	26866.7	25412.8	30120.2	7556.12
M23	CNUS0000105972.1	Sjp_0112430	9020.48	8197.29	8525.57	4083.35	5940.05	6057.27	11394.3	7794.11	6858.57	7114.36	6324.49	6992.57	7096.53	6038.15	6061.43	6510.7	7605.85	5954.27	M23	CNUS0000105972.1	Sjp_0112430	8581.11	5360.22	8682.31	6810.47	6398.7	6690.28
M24	CNUS0000096315.1	ACU78097.1	17671.4	13564.3	13860.4	14584.3	13208	13120.8	20644.1	15411.2	15104.1	13202.9	13481.2	13992.6	16378.9	14084.2	12381.1	16687.5	11249.1	14465.9	M24	CNUS0000096315.1	ACU78097.1	15032	13637.7	17053.1	13558.9	14281.4	14134.2
M24	CNUS0000104418.1	Sjp_0095970	390.448	761.894	689.247	1399.76	2057.17	2608.09	510.997	602.492	644.961	777.683	775.069	851.958	243.394	429.239	431.62	739.392	974.505	1180.91	M24	CNUS0000104418.1	Sjp_0095970	613.863	2021.68	586.15	801.57	368.084	964.936
M24	Sja_S53122221	CAX73423.1	1455.59	2071.3	2143.82	3651.57	3965.97	4010.78	1360.13	1890.13	2502.54	2280.91	2380.66	2686.21	1152.69	1527.21	1714.41	2861.9	3143.83	4630.34	M24	Sja_S53122221	CAX73423.1	1890.24	3876.11	1917.6	2449.26	1464.77	3545.35
M24	Sja_S23874676	AAW25470.1	1442.35	1167.07	1188.58	911.499	992.656	1039.95	3214.65	1625.45	1920.6	2161.96	1527.92	2297.42	2630.27	1635.77	1349.16	2529.78	2541.91	2384.64	M24	Sja_S23874676	AAW25470.1	1266	981.368	2253.57	1995.77	1871.73	2485.44
M24	Sja_S23872495	AAW27652.1	5015.76	3700.17	3315.97	5263.18	5851.4	6217.75	6786.48	5730.51	6541.72	5429.65	5447.95	5582.6	4907.76	3877.94	5299.74	6143.73	6241.74	5611.47	M24	Sja_S23872495	AAW27652.1	4010.63	5777.44	6352.9	5486.73	4695.15	5998.98
M24	CNUS0000104608.1	Sjp_0097930	9096.77	5434.81	6783.48	7817.72	7602.62	8156.02	10060.9	7312.12	8813.63	7639.01	6570.24	7830.14	9207.41	6391.63	6506.78	9006.5	8083.22	7241.72	M24	CNUS0000104608.1	Sjp_0097930	7105.02	7858.79	8728.88	7346.46	7368.61	8110.48
M24	Without probes	AAW26161.1																			M24	No probe	AAW26161.1
M24	CNUS0000107199.1	CAX74794.1	18160.1	20938.8	19708.7	21365	21009.9	20660.8	19839.1	20997.6	19885.4	17494.7	18357.7	18074	15606.5	16363.6	14499.7	20918.1	19584.4	21710.1	M24	CNUS0000107199.1	CAX74794.1	19602.5	21011.9	20240.7	17975.5	15489.9	20737.6
M24	CNUS0000103301.1	AAW27633.1	10170.4	6947.3	7852.64	5676.88	6318.91	5768.5	12124.2	8985.3	9357.05	8150.47	7092.03	7189.41	8908.18	6701.88	6944.5	7876.21	9192.59	8288.51	M24	CNUS0000103301.1	AAW27633.1	8323.45	5921.43	10155.5	7477.3	7518.19	8452.44
M28	CNUS0000103470.1	Sjp_0085790	2401.85	2386.41	2257.43	4437.07	3588.89	3065.46	2702.72	2049.05	1599.24	1858.8	1811.08	1748.16	2475.88	1956.79	2086.4	2887.39	2837.38	2341.86	M28	CNUS0000103470.1	Sjp_0085790	2348.56	3697.14	2117.01	1806.01	2173.02	2688.88
M28	CNUS0000100218.1	Sjp_0051220	6981.08	6276.36	6905.16	2278.23	985.959	1425.28	2853	2222.88	2991.23	6839.32	6265.59	7885.79	2866.13	1991.38	1832.76	10177.3	10113.1	9716.33	M28	CNUS0000100218.1	Sjp_0051220	6720.87	1563.16	2689.04	6996.9	2230.09	10002.2
M28	Sja_S53117039	Sjp_0008170	4899.92	2422.79	2643.56	5748.19	3005.54	3152.29	4339.69	3087.61	2709.89	4481.77	3619.78	4597.02	5168.24	2664.71	3121.53	8592.08	4636.27	6696.14	M28	Sja_S53117039	Sjp_0008170	3322.09	3968.68	3379.07	4232.86	3651.49	6641.5
M28	CNUS0000101116.1	Sjp_0060780	6006.35	3770.59	4254.31	8662.5	8035.93	7685.95	6521.41	4892.49	3913.38	6040.31	5548.45	6880.02	8602.74	5031.47	5962.56	8935.82	6086.07	7613.99	M28	CNUS0000101116.1	Sjp_0060780	4677.08	8128.13	5109.09	6156.26	6532.26	7545.3
M38	CNUS0000101453.1	Sjp_0064410	6456.17	5289.37	5440.36	4092.44	4698.04	4866.81	7182.41	6930.06	8002.88	7107.25	6100.28	6325.17	6642.14	7431.23	6995.03	5797.41	7325.13	5333.66	M38	CNUS0000101453.1	Sjp_0064410	5728.63	4552.43	7371.79	6510.9	7022.8	6152.07
M38	CNUS0000096279.1	Sjp_0009470	6250.73	4707.32	4779.49	10336.7	10258.9	9010.64	13258.7	9980.41	6847.2	7888.84	7448	7893.75	9015.85	8323.07	8232.64	7071.1	6646.87	6192.61	M38	CNUS0000096279.1	Sjp_0009470	5245.85	9868.73	10028.8	7743.53	8523.85	6636.86
M38	CNUS0000100680.1	AAW25580.1	15357	13351.1	13148.7	13512.4	10506.8	11346.8	18529	15458.1	12152.5	13121	13058.7	14245.1	12942.9	11394.7	13307.4	15792.3	13844.7	14093.2	M38	CNUS0000100680.1	AAW25580.1	13952.3	11788.7	15379.8	13474.9	12548.3	14576.7
M38	CNUS0000097862.1	Sjp_0026210	1929.38	1130.65	1452.55	2517.27	2716.23	1856.92	2398.31	1459.44	991.453	1737.67	1482.63	1905.32	1455.45	958.597	1273.12	3437.28	1522.03	3042.08	M38	CNUS0000097862.1	Sjp_0026210	1504.19	2363.47	1616.4	1708.54	1229.06	2667.13
M41	Sja_S53123126	CAX72916.1	4093.09	2756.4	2763.95	3583.71	3206.48	3277.13	4555.65	3490.34	3039.44	3440.76	3715.7	3742.99	4162.26	2867.18	3318.75	4478.24	4159.54	4136.89	M41	Sja_S53123126	CAX72916.1	3204.48	3355.78	3695.14	3633.15	3449.4	4258.22
M41	CNUS0000104164.1	CAX70433.1	9914.05	11794.9	9791.19	9461.11	12835.3	13702.1	9878.45	10134.9	7592.06	9794.28	10937.1	11505.7	8357.34	10502.5	10282.3	9548.96	9957.88	12821.3	M41	CNUS0000104164.1	CAX70433.1	10500.1	11999.5	9201.8	10745.7	9714.02	10776.1
M41	Sja_S23515700	AAO32953.1	6154.79	6137.31	4964.61	6444.63	4804.05	4917.61	6300.21	6582.55	4550.11	5642.81	5798.02	5510.85	6402.51	5614.32	6188.09	6607.4	5603.85	6182.86	M41	Sja_S23515700	AAO32953.1	5752.24	5388.76	5810.95	5650.56	6068.31	6131.37
M48	CNUS0000099426.1	Sjp_0042800	10548.9	9481.08	9625.56	10306.7	9380.43	8602.41	11841.1	11394.6	9937.58	11799.6	11804.2	12344.7	12219	9993.67	9866.95	16458	12585.8	14001.5	M48	CNUS0000099426.1	Sjp_0042800	9885.18	9429.84	11057.8	11982.8	10693.2	14348.4
M49	PG000612	Sjp_0090260	6933.51	3961.28	4524.08	9427.97	7753.21	7023.31	9594.31	7764.2	5161.32	7700.09	8293.39	9130.54	9975.38	5884.52	7461.13	13073	7928.5	11825.5	M49	PG000612	Sjp_0090260	5139.62	8068.16	7506.61	8374.67	7773.68	10942.3
M50	CNUS0000101996.1	Sjp_0070220	2143.75	1590.46	1464.43	2186.69	2452.38	2010.8	3224.95	1962.62	1118.48	3100.85	2696.93	3208.51	3152.02	2565.16	2569.02	3536.07	4598.48	3312.76	M50	CNUS0000101996.1	Sjp_0070220	1732.88	2216.62	2102.02	3002.1	2762.07	3815.77
M67	Sja_S45451839	AAP06019.1	11193.3	13244.8	13284.3	9544.64	10198.2	11479	12374.3	14440	15594.4	14309.4	13556.4	13160.6	12103.7	15925.2	16659.5	9744.21	10460.4	10763.4	M67	Sja_S45451839	AAP06019.1	12574.1	10407.3	14136.2	13675.5	14896.1	10322.7
M67	CNUS0000106407.1	Sjp_0117270	234.656	182.15	224.861	676.322	297.312	322.626	462.503	341.018	472.435	286.212	309.97	327.051	312.452	374.992	306.7	716.726	975.552	323.676	M67	CNUS0000106407.1	Sjp_0117270	213.889	432.087	425.319	307.744	331.381	671.985
M67	CNUS0000103875.1	CAX73442.1	9293.52	9902.1	11820.6	12371.6	12618.1	13342.1	9894.33	10274.6	10795.9	10690.1	11482.2	11261.9	11643.2	12430.9	12629.1	10386.5	10822.8	9885.03	M67	CNUS0000103875.1	CAX73442.1	10338.7	12777.3	10321.6	11144.7	12234.4	10364.8
M67	CNUS0000105659.1	Sjp_0109020	9909.32	11188.1	9912.25	8033.7	8143.14	9872.73	12712.2	10971.7	12466.9	9773.15	9028.56	9969.71	9125.84	9865.77	9860.83	9473.39	10011	9831.9	M67	CNUS0000105659.1	Sjp_0109020	10336.6	8683.19	12050.3	9590.47	9617.48	9772.11
M67	CNUS0000097180.1	Sjp_0019080	653.437	337.261	419.668	539.242	554.074	535.147	657.926	504.032	425.046	428.987	455.779	671.982	368.067	295.195	319.312	855.055	410.438	675.961	M67	CNUS0000097180.1	Sjp_0019080	470.122	542.821	529.001	518.916	327.525	647.151
M67	PG005792	Sjp_0052560	3761.4	3348.34	3683.64	3679.08	3550.07	3384.31	3908.41	3635.04	4270.88	4148.15	4360.52	4300.37	3649.36	3984.67	3944.76	4155.1	4814.29	4657.19	M67	PG005792	Sjp_0052560	3597.79	3537.82	3938.11	4269.68	3859.6	4542.2
M79	PG011704	CAX69608.1	5650.93	2347.24	2303.54	4057.89	2140.73	2533.5	8286.01	3710.17	4833.31	3688.37	4277.43	3748.44	7248.64	3732.18	2866.95	6486.31	6448.94	4088.29	M79	PG011704	CAX69608.1	3433.9	2910.71	5609.83	3904.75	4615.92	5674.51
S01	Sja_S23875463	CAX74750.1	10622.9	13976	13868.9	5907.46	8547.46	8052.58	11570.8	13192.8	14764.1	19374.1	18639.3	16968.4	12465.2	17418.4	22588.8	11923.7	8774.66	13886.6	S01	Sja_S23875463	CAX74750.1	12822.6	7502.5	13175.9	18327.3	17490.8	11528.3
S01	CNUS0000098041.1	ACR27083.1	12.5726	12.9688	18.3922	197.605	190.397	174.449	19.5438	16.7839	21	12.7156	24.034	21.8583	22.1564	13.1325	17.9482	16.6437	15.6077	16.777	S01	CNUS0000098041.1	ACR27083.1	14.6445	187.484	19.1092	19.536	17.7457	16.3428
S01	CNUS0000097585.1	CAX73257.1	5802.91	9803.16	7645.74	407.667	487.299	283.335	44.2823	50.1736	45.0195	82.0439	130.722	220.937	109.237	147.915	99.3472	153.85	215.783	201.969	S01	CNUS0000097585.1	CAX73257.1	7750.6	392.767	46.4918	144.568	118.833	190.534
S01	Sja_S23874398	AAW25748.1	33.428	38.2287	42.3429	21.6079	42.2134	29.0236	85.9235	51.5451	89.1551	3154.15	3046.26	4106.24	74.8881	85.8953	47.5406	6858.19	6918.42	6171.89	S01	Sja_S23874398	AAW25748.1	37.9999	30.9483	75.5412	3435.55	69.4413	6649.5
S01	CNUS0000096528.1	Sjp_0012180	5975.08	3703.33	3489.6	30.1048	13.8995	21.2856	43.3306	20.0655	32.177	23.1057	19.9606	23.7098	23.9979	15.3704	21.4342	71.7202	22.8775	24.9828	S01	CNUS0000096528.1	Sjp_0012180	4389.34	21.7633	31.8577	22.2587	20.2675	39.8602
S01	Sja_S53121420	CAX73825.1	13391.2	20005.4	14995.6	10230.7	9251.88	7449.86	7521.36	8095.03	10384.9	4753.91	6341.8	5965.73	3948.21	3523.4	3357.14	7741.94	5769.8	5897.21	S01	Sja_S53121420	CAX73825.1	16130.7	8977.49	8667.11	5687.15	3609.58	6469.65
S01	Sja_S53122551	CAX73292.1	266.542	475.16	604.299	25.2148	17.913	19.2079	11.6335	13.9251	12.497	602.467	669.627	1035.46	6.5417	12.3281	11.6871	1072.34	2068.87	1756.64	S01	Sja_S53122551	CAX73292.1	448.667	20.7786	12.6852	769.185	10.1856	1632.62
S01	PG007715	AAW27404.1	1072.83	1136.65	1299.34	7218.07	7907.16	7403.03	3705.85	2613.29	3855.84	2109.48	2764.96	2652.4	3776.97	3366.93	3343.66	1170.11	2050.44	1235.22	S01	PG007715	AAW27404.1	1169.61	7509.42	3391.66	2508.95	3495.85	1485.26
S08	CNUS0000101318.1	Sjp_0062970	4687.67	6063.79	4665.93	7400.89	8897.88	8571.08	3102.01	2492.88	1986.87	1307.49	2509.66	1952.03	2663.8	2512.72	2715.14	1141.26	698.504	1040.32	S08	CNUS0000101318.1	Sjp_0062970	5139.13	8289.95	2527.25	1923.06	2630.55	960.031
S08	CNUS0000098909.1	Sjp_0037290	63.4007	37.1915	37.1925	193.762	95.6276	120.645	58.7277	48.7194	41.8444	83.7339	82.4038	71.5623	84.6161	42.4886	64.7532	177.342	102.798	176.268	S08	CNUS0000098909.1	Sjp_0037290	45.9282	136.678	49.7638	79.2333	63.9526	152.136
S08	CNUS0000104084.1	Sjp_0092390	520.069	335.981	410.417	797.133	883.682	800.358	321.373	242.283	360.215	325.2	221.52	308.513	509.108	305.76	293.041	443.288	492.907	378.781	S08	CNUS0000104084.1	Sjp_0092390	422.156	827.058	307.957	285.078	369.303	438.325
S08	CNUS0000098956.1	Sjp_0037780	144.02	136.903	142.155	133.413	106.806	188.518	66.4899	65.599	48.9701	54.268	45.018	70.2099	77.5992	57.7516	90.0225	71.869	17.3401	85.0255	S08	CNUS0000098956.1	Sjp_0037780	141.026	142.912	60.353	56.4986	75.1244	58.0782
S08	PG010413	CAX73699.1	1857.73	1964.45	1407.19	369.108	494.942	285.782	581.557	451.314	273.934	434.913	416.035	468.362	715.196	626.287	549.77	193.966	138.303	242.488	S08	PG010413	CAX73699.1	1743.13	383.277	435.602	439.77	630.418	191.586
S08	PG006339	Sjp_0047820	988.041	704.568	738.615	1056.23	939.039	991.482	1444.73	1273.88	979.962	1372.64	1319.81	1471.19	1783.86	1293.56	1559.91	1740.17	831.771	1588.08	S08	PG006339	Sjp_0047820	810.408	995.585	1232.86	1387.88	1545.78	1386.67
S08	Sja_S53122930	CAX73112.1	217.174	79.9587	71.4335	143.482	70.6093	84.6416	115.582	77.1195	52.4578	58.4433	70.7569	85.2061	132.307	59.2536	43.5591	153.339	110.582	80.1593	S08	Sja_S53122930	CAX73112.1	122.856	99.5775	81.7197	71.4688	78.3732	114.694
S09	CNUS0000095807.1	Sjp_0004400	1835.44	1552.08	1626.17	3724.34	5323	4537.57	1908.37	2062.57	1776.52	3647.05	3021.33	3130.57	4523.62	3742.94	5044.68	2067.03	1653.48	2276.13	S09	CNUS0000095807.1	Sjp_0004400	1671.23	4528.31	1915.82	3266.32	4437.08	1998.88
S09	PG011996	Sjp_0004410	455.821	224.97	253.459	1308.73	924	662.196	652.16	296.747	254.44	534.408	434.959	465.866	954.442	467.225	673.125	530.719	334.003	340.243	S09	PG011996	Sjp_0004410	311.417	964.975	401.116	478.411	698.264	401.655
S09	CNUS0000102991.1	Sjp_0080730	875.857	507.31	449.558	1012.68	877.117	737.462	1322.16	908.311	583.964	775.235	519.628	606.857	945.277	722.64	848.304	636.459	637.129	594.997	S09	CNUS0000102991.1	Sjp_0080730	610.908	875.753	938.146	633.907	838.74	622.862
S09	CNUS0000098082.1	ACE06918.1	15210.8	12367.1	14677.8	14589	12234.5	13234	16061.7	14406.4	15566.9	14320.8	12544.9	13948.3	15036.6	12036.4	13126.2	16289.4	15322.1	15424.1	S09	CNUS0000098082.1	ACE06918.1	14085.2	13352.5	15345	13604.7	13399.7	15678.5
S09	CNUS0000106356.1	Sjp_0116590	3217.54	2330.83	2448.23	2713.62	3595.57	3928.18	5660.4	2815.02	3345.09	2702.99	2561.89	3204.81	4362.76	2988.91	2159.18	3105.76	3683	2558.04	S09	CNUS0000106356.1	Sjp_0116590	2665.53	3412.46	3940.17	2823.23	3170.28	3115.6
S09	PG009373	Sjp_0026950	2537.4	3493.14	3019.3	1218.35	1604.02	1877.97	1592.52	1882.27	1331.76	1601.63	1632.08	1452.78	1827.83	1875.23	1833.84	1171.74	1230.09	1058.78	S09	PG009373	Sjp_0026950	3016.61	1566.78	1602.18	1562.16	1845.63	1153.54
S09	CNUS0000098507.1	Sjp_0033000	2221.98	900.208	1051.45	2517.55	1304.19	1048.16	2951.58	1495.15	1685.6	890.231	957.651	828.711	1888.38	799.882	1353.74	948.215	217.522	348.075	S09	CNUS0000098507.1	Sjp_0033000	1391.21	1623.3	2044.11	892.198	1347.33	504.604
S09	CNUS0000097231.1	Sjp_0019620	135.511	217.887	184.223	156.995	159.291	133.941	73.9458	90.5837	88.7586	41.0533	24.5677	40.8945	36.6238	32.8768	58.4405	21.9413	15.8778	17.2086	S09	CNUS0000097231.1	Sjp_0019620	179.207	150.076	84.4294	35.5052	42.647	18.3426
S09	PG007732	AAW24691.1	12568.8	9933.54	9816.75	13840.9	12396.5	11255.5	10638.4	10625.8	8776.92	10338.8	10114.8	10989.4	14606.3	11822.7	11373.9	11752	8417.01	10264.9	S09	PG007732	AAW24691.1	10773	12497.6	10013.7	10481	12600.9	10144.6
S09	CNUS0000096861.1	Sjp_0015690	129.982	86.6739	77.9584	142.274	125.306	142.978	64.236	44.5753	32.0451	37.7549	36.1141	29.2551	79.853	38.9278	43.147	34.314	35.7217	33.5229	S09	CNUS0000096861.1	Sjp_0015690	98.2048	136.853	46.9521	34.3747	53.9759	34.5195
S09	PG006158	Sjp_0049200	872.028	629.765	706.625	1323.78	1047.44	1214.9	1172.85	1037.18	837.149	889.629	1175.77	1504.04	1403.92	1297.31	878.418	1411.06	282.441	1471.61	S09	PG006158	Sjp_0049200	736.139	1195.37	1015.73	1189.81	1193.22	1055.04
S09	CNUS0000096939.1	Sjp_0016520	171.816	289.303	188.705	3583.52	6273.1	3261.1	693.301	1196.26	1021.28	986.849	1178.56	976.582	1215.29	1631.37	1148.06	546.202	1056.7	941.473	S09	CNUS0000096939.1	Sjp_0016520	216.608	4372.57	970.283	1047.33	1331.57	848.127
S09	CNUS0000099670.1	Sjp_0045440	152.473	145.296	92.1558	22.0927	19.0591	14.8782	72.1713	40.0106	23.8982	21.8566	31.6832	28.6449	46.1299	37.8111	23.2354	16.4818	11.5047	30.1613	S09	CNUS0000099670.1	Sjp_0045440	129.975	18.6767	45.36	27.3949	35.7255	19.3826
S09	CNUS0000098813.1	Sjp_0036280	83.4267	62.9691	46.5131	16.9532	24.6835	21.2567	134.582	52.9528	73.5223	41.5193	35.7879	21.2546	90.3189	42.153	45.5079	44.9392	71.7248	13.4538	S09	CNUS0000098813.1	Sjp_0036280	64.303	20.9645	87.0189	32.8539	59.3266	43.3726
S09	PG000887	Sjp_0008850	4855.78	4039.76	4749.76	9712.49	8285.27	8429.74	5017.19	3067.81	3247.08	6316.94	6280.79	6979.89	6534.13	4849.57	4199.17	9958.36	12523.5	9098.74	S09	PG000887	Sjp_0008850	4548.43	8809.16	3777.36	6525.87	5194.29	10526.9
S09	CNUS0000101566.1	Sjp_0065680	1699.89	858.223	1115.2	2975.01	2207.61	2060.18	1553.74	1311.01	1155.15	1235.86	1404.2	1735.46	1722.73	1247.23	848.24	3480.96	2534.8	2639.95	S09	CNUS0000101566.1	Sjp_0065680	1224.44	2414.27	1339.96	1458.51	1272.73	2885.24
S10	Sja_S23875628	AAW24518.1	10784.8	7289.01	6965.77	1208.28	946.778	962.797	12090.1	7839.24	7462.59	11936.2	10335.6	10556.7	15150.7	12889.4	14382.6	8482.09	7585.6	7229.47	S10	Sja_S23875628	AAW24518.1	8346.54	1039.29	9130.66	10942.8	14140.9	7765.72
S10	Sja_S53128698	CAX69725.1	39.5661	25.0111	31.7397	6034.15	6296.94	4891	7621.74	7896.74	9525.93	13653.3	11175.1	16280.8	9254.54	8084.99	6968.72	12512.4	10161.5	16271.5	S10	Sja_S53128698	CAX69725.1	32.1056	5740.7	8348.14	13703.1	8102.75	12981.8
S12	CNUS0000097977.1	AAW26918.1	8216.74	7536.43	6720.07	5201.67	5951.97	7653.87	8587.45	7002.76	8102.78	5278.02	5567.3	5440.94	7446.7	8621.73	5190.15	4119.03	6983.71	3992.84	S12	CNUS0000097977.1	AAW26918.1	7491.08	6269.17	7897.66	5428.75	7086.19	5031.86
S12	CNUS0000096014.1	Sjp_0006630	2188.73	3240.54	2360.87	1507.17	2338.09	2643.24	1954.17	2369.48	1837.45	2969.9	3035.64	2746.82	2122.74	2742.63	2617.92	2135.02	3066.09	2812.78	S12	CNUS0000096014.1	Sjp_0006630	2596.71	2162.84	2053.7	2917.45	2494.43	2671.29
S14	Sja_S53118861	CAX74965.1	13176.8	9755.68	10282.1	14747	12407.6	12346.1	7472.84	5746.62	7511.77	6267.68	5773.68	7021.11	8209.27	5805.47	6443.45	8186.53	9325.49	7911.62	S14	Sja_S53118861	CAX74965.1	11071.5	13166.9	6910.41	6354.16	6819.4	8474.54
S16	PG006779	Sjp_0044150	6177.31	4307.49	4044.69	7146.67	5471.2	5108.8	6515.97	6493.5	4368.49	6062.55	7397.41	7449.94	6617.57	5610.51	6362.61	9073.47	4226.51	7868.76	S16	PG006779	Sjp_0044150	4843.16	5908.89	5792.65	6969.97	6196.9	7056.25
S26	CNUS0000100921.1	CAX74549.1	9870.5	8380.02	8245.87	8395.66	8492.92	9407.78	8749.36	9332.28	9976.79	8323.18	8654.08	6876.57	8259.64	7954.5	7799.62	8496.78	10394.6	7477.52	S26	CNUS0000100921.1	CAX74549.1	8832.13	8765.46	9352.81	7951.27	8004.59	8789.64
S26	Sja_S23373135	AAW24651.1	11762.5	11873.7	12796.4	11545.8	11157.2	12507.9	10714.1	11389.7	11632.5	13462.5	13278.4	14931.5	11489.3	10747.6	11805.4	14923.9	16050.3	15771.6	S26	Sja_S23373135	AAW24651.1	12144.2	11737	11245.4	13890.8	11347.4	15581.9
S28	CNUS0000103418.1	Sjp_0085250	1657.99	952.776	924.323	1148.95	920.67	682.357	9201.96	9440.2	8437.55	14065.2	12987.8	15510.9	13482	12255.7	10855.9	15089.7	11888.8	16950	S28	CNUS0000103418.1	Sjp_0085250	1178.36	917.327	9026.57	14188	12197.8	14642.8
S28	Sja_S23873527	CAX71062.1	7194.17	6437.55	7599.54	7920.33	10425.4	11017.6	15780.4	17924.4	16635.6	22497.2	21121	22566.7	16046.7	21389	21469.9	20039.8	21141	20756.8	S28	Sja_S23873527	CAX71062.1	7077.09	9787.77	16780.1	22061.7	19635.2	20645.9
S33	Sja_S53117840	Sjp_0060000	3658.88	2644.55	2597.44	3209.85	3090.41	2541.53	5121.16	4179.9	4558.81	8208.17	7215.84	6785.62	9547.72	8062.29	8410.69	5808.86	7178.02	5465	S33	Sja_S53117840	Sjp_0060000	2966.96	2947.26	4619.96	7403.21	8673.56	6150.63
S33	Sja_S23874025	AAW26121.1	6553.74	8980.11	7962.97	7190.51	9975.52	8409.99	5068.86	5544.18	3346.06	9056.76	10059.9	8951.98	8615.59	9487.83	9097.73	6433.91	5751.3	7252.49	S33	Sja_S23874025	AAW26121.1	7832.27	8525.34	4653.03	9356.21	9067.05	6479.23
S33	CNUS0000103394.1	Sjp_0084990	1925.92	1896.9	1283.45	2729.05	1818.18	2170.01	2111.75	1470.58	1160.82	1120.11	1455.59	1277.75	1490.55	1938.07	1249.13	1196.17	1471.13	1107.83	S33	CNUS0000103394.1	Sjp_0084990	1702.09	2239.08	1581.05	1284.48	1559.25	1258.38
S33	Sja_S53128740	CAX69683.1	32.5699	21.4539	20.3887	10.3897	11.9959	12.7508	2821.8	1073.83	1512.27	8244.81	4358.75	8768.83	230.426	122.77	385.218	15474.1	8846.66	13729.2	S33	Sja_S53128740	CAX69683.1	24.8042	11.7121	1802.63	7124.13	246.138	12683.3
S33	CNUS0000101242.1	Sjp_0062170	777.626	569.839	565.881	442.337	304.408	476.161	768.222	753.496	693.784	573.488	460.439	582.001	587.608	588.442	392.944	680.278	869.232	693.408	S33	CNUS0000101242.1	Sjp_0062170	637.782	407.635	738.5	538.643	522.998	747.639
S33	Sja_S53120269	Sjp_0104720	5688.44	4010.38	5150.58	8184.31	4864.15	6329.79	8413.48	4243.63	5524.45	4577.57	4066.13	4061.25	6280.04	3516.99	3632.03	6449.33	5166.24	4184.29	S33	Sja_S53120269	Sjp_0104720	4949.8	6459.42	6060.52	4234.98	4476.35	5266.62
S33	CNUS0000103395.1	Sjp_0085000	6486.92	7098.15	6555.89	7429.82	5933.72	6808.81	5768.83	7017.1	5707.18	5284.45	6659.92	5483.88	6859.8	8901.41	6002.37	5198.2	4857.87	4943.39	S33	CNUS0000103395.1	Sjp_0085000	6713.65	6724.12	6164.37	5809.41	7254.53	4999.82
S54	PG001123	Sjp_0086430	397.172	291.674	262.788	375.728	592.565	636.62	518.096	390.627	311.966	395.169	345.997	374.901	471.223	540.85	333.223	466.518	659.352	348.782	S54	PG001123	Sjp_0086430	317.211	534.971	406.896	372.022	448.432	491.551
S54	PG003146	CAX70168.1	3013.69	3478.38	3669	1628.91	1282.27	1556.48	3356.23	2082.48	2913.84	2886.85	2810.54	2542.58	2959.92	2234.14	1936.83	2860.11	4089.92	2312.29	S54	PG003146	CAX70168.1	3387.02	1489.22	2784.19	2746.65	2376.96	3087.44
S54	CNUS0000104430.1	Sjp_0096100	2165.28	1388.95	1378.71	2218.19	1608.32	1285.06	2657.7	1520.57	1852.23	1380.33	1298.36	1569.1	2284.69	1089.73	917.324	2312.95	3284.56	2066.57	S54	CNUS0000104430.1	Sjp_0096100	1644.31	1703.86	2010.16	1415.93	1430.58	2554.69
S54	Sja_S53119600	CAX74622.1	6587.01	6128.83	11684.9	216.068	304.532	336.898	466	531.094	873.102	681.158	934.186	728.403	367.709	492.994	480.843	586.363	1541.97	755.015	S54	Sja_S53119600	CAX74622.1	8133.58	285.832	623.399	781.249	447.182	961.117
S59	CNUS0000103486.1	Sjp_0085990	2653.73	2106.03	2114.01	2723.94	2864.06	2871.46	2858.45	1714.19	1399.36	1504.97	1841.7	1828.32	1826.46	1547.8	1509.5	2744.36	2039.93	2643.28	S59	CNUS0000103486.1	Sjp_0085990	2291.26	2819.82	1990.66	1725	1627.92	2475.86
S60	Sja_S53116940	Sjp_0018270	476.817	645.479	475.055	173.114	192.574	243.458	442.471	572.061	393.025	526.75	482.44	450.241	521.005	505.863	658.459	221.285	219.228	267.624	S60	Sja_S53116940	Sjp_0018270	532.45	203.049	469.186	486.477	561.776	236.046
T01	Sja_S23402719	CAX70751.1	9301.06	7495.35	8577.54	10216.4	8868.52	9454.1	10852.5	7604.79	8820.63	8912.57	9104.47	9204.02	9801.81	7346.75	8460.94	11191.1	12759.5	11032.4	T01	Sja_S23402719	CAX70751.1	8457.99	9513.01	9092.66	9073.69	8536.5	11661
T01	Sja_S50674875	ACM67306.1	18909.4	15789.4	18448.8	17533.9	16138	18975.3	16935.7	13913	16692.4	16949.4	15301	16106.9	15014.4	14475	14507.4	17912.7	17710.9	18392.8	T01	Sja_S50674875	ACM67306.1	17715.9	17549.1	15847	16119.1	14665.6	18005.4
T01	CNUS0000103008.1	AAP06465.1	12874.9	10436	10376.9	14186.4	12909.5	9939.82	15662.2	13271.4	12911.8	13491.2	12782.6	14104.9	12069.3	10952.4	12593.9	16852.3	15655.4	14248.7	T01	CNUS0000103008.1	AAP06465.1	11229.3	12345.2	13948.5	13459.6	11871.9	15585.5
T01	PG003398	CAX75433.1	14826.9	15227.3	15964.6	17456.9	16852.3	16650.6	14398.2	14621.4	16601.5	16153.3	16370.8	16598.6	14185	14960.2	15208.8	17370.5	18875.5	18574.8	T01	PG003398	CAX75433.1	15339.6	16986.6	15207	16374.3	14784.7	18273.6
T01	Sja_S23874689	AAW25457.1	12875.2	11047.8	10543.2	15776.3	14104.8	11353.4	16661.4	14895.8	14883.1	15633	15216.7	15248.1	14120.2	12995	13445	18357.7	19132.6	16859.4	T01	Sja_S23874689	AAW25457.1	11488.7	13744.8	15480.1	15365.9	13520.1	18116.6
T01	CNUS0000101060.1	CAX75028.1	19097.1	15750.9	16404.4	28687.9	25436.8	27264.5	17738.9	15818.8	17034.7	15511.6	15217	16253	16824.4	15992.5	15798.1	17936.3	18129.5	16683.2	T01	CNUS0000101060.1	CAX75028.1	17084.2	27129.8	16864.1	15660.5	16205	17583
T01	CNUS0000095620.1	AAW25607.1	19608	21094.3	20550.3	24691.8	22074.1	23094.1	22064.7	20852.5	21082.6	20190	20971.6	22102	17494	17888.7	20958.8	23070.2	22359.5	23632.1	T01	CNUS0000095620.1	AAW25607.1	20417.5	23286.6	21333.3	21087.8	18780.5	23020.6
T01	CNUS0000102509.1	AAP06048.1	12647.4	10711.7	11861.6	12713.9	12081.1	10950.1	14319.9	10832.2	12698.9	12568.8	11510	13638.9	13017	9803.03	11087	16331.1	16023.7	15278.6	T01	CNUS0000102509.1	AAP06048.1	11740.3	11915	12617	12572.6	11302.3	15877.8
T01	CNUS0000101426.1	CAX73603.1	11687.5	13086.1	13891.9	14360.2	13785.8	14196	14290.2	15465.6	15842.8	14478.3	13858.5	14415.5	11853	14559	15191.2	14753.8	13542	14738.8	T01	CNUS0000101426.1	CAX73603.1	12888.5	14114	15199.6	14250.7	13867.7	14344.9
T01	Sja_S53126864	CAX70764.1	20889.8	18950	22180.2	25162	26353.2	25061.5	23958.8	21005.3	23422.6	21204.6	21117.4	21169.5	21689.2	19924.9	21941.7	22558.4	25492.8	23151.9	T01	Sja_S53126864	CAX70764.1	20673.3	25525.6	22795.6	21163.8	21185.3	23734.4
T01	Sja_S23874420	CAX72789.1	21545.7	18970.1	19389.6	24095.5	20850	20731.1	24093.1	17917.3	20633.5	21422.8	19636	20149.9	19292.6	18349.7	19077.8	22584.1	20936.6	21428.4	T01	Sja_S23874420	CAX72789.1	19968.5	21892.2	20881.3	20402.9	18906.7	21649.7
T01	CNUS0000097646.1	AAW25684.1	17472.8	13549.6	14065.2	19414.7	16715.2	17154.8	18318.4	14337.2	15234	16149.5	15647.5	14712.7	16071.5	13292.2	14141.1	21098.7	19430.5	17982.6	T01	CNUS0000097646.1	AAW25684.1	15029.2	17761.6	15963.2	15503.2	14501.6	19503.9
T01	CNUS0000101251.1	AAW24786.1	10683.2	10320	9799.38	13711.9	12079.4	12544.1	12532.4	11228.4	14092.9	11214.9	10223.2	10202.3	10352.8	9874.12	9963.79	12707.3	12589.2	12148.1	T01	CNUS0000101251.1	AAW24786.1	10267.5	12778.5	12617.9	10546.8	10063.6	12481.6
T01	PG012025	CAX70627.1	17001.2	13206.4	13264	16328.4	12669.4	13050.4	17520.4	15662.5	15493.4	15863	15773.3	14279.7	18386.3	15761.3	15151.2	18613.2	19358.9	14430.5	T01	PG012025	CAX70627.1	14490.5	14016.1	16225.4	15305.4	16433	17467.6
T02	CNUS0000102385.1	AAW25758.1	5887.87	4281.3	4871.46	3524	3322.48	3585.45	7022.86	5209.89	6561.86	4662.82	4109.67	5227.04	6296.2	4871.91	4627.75	5234.68	6960.61	5394.14	T02	CNUS0000102385.1	AAW25758.1	5013.54	3477.31	6264.87	4666.51	5265.29	5863.14
T02	CNUS0000101474.1	AAW25095.1	6912.67	5894.8	5901.07	643.174	546.593	368.788	7281.23	5714.83	5650.85	8621.73	7585.03	6969.15	8788.8	6681.31	8302.25	8729.58	8359.79	9257.27	T02	CNUS0000101474.1	AAW25095.1	6236.18	519.519	6215.63	7725.3	7924.12	8782.21
T03	CNUS0000095789.1	Sjp_0004210	2822.85	2454.31	2241.31	4760.12	4476.5	3803.06	2493.85	2252.76	2133.68	3249.86	3433.35	3147.74	3902.51	3616.33	4066.08	3210.11	2455.98	3047.95	T03	CNUS0000095789.1	Sjp_0004210	2506.16	4346.56	2293.43	3276.98	3861.64	2904.68
Note:
E=eggs, C=cecariae, S=hepatic schistosomula, A=adult worm pairs, M=adult male worms, F=adult female worms
Mean: mean fluorescence value of biology triplicates
