# Supplementary material for: Expression Profile of the Schistosoma japonicum Degradome Reveals Differential Protease Expression Patterns and Potential Anti-schistosomal Intervention Targets
Source: PLoS Comput Biol. 2014 Oct 2;10(10):e1003856. doi: 10.1371/journal.pcbi.1003856 (PMC4183426; doi:10.1371/journal.pcbi.1003856)
Supplement: Table S6 — Differentially expressed protease genes identified by pair-wise comparative analysis of gene expression between any two developmental stages or genders. (XLSX) [file pcbi.1003856.s009.xlsx]

## Sheet: Table S6.1
Table S6.1 Statistically differentially expressed protease genes among the four developmental stages.
Protease Family	Protein ID	Mean-E	Mean-C	Mean-S	Mean-A
M08	CAX75587.1	6346.8	10.8628	13.2517	15.0708
M08	Sjp_0011230	2228.41	9.61517	12.0287	15.9383
M08	AAX27148.2	13469.6	65.2053	105.078	71.5339
S01	Sjp_0012180	4389.34	21.7633	31.8577	22.2587
M08	CAX73243.1	17639.6	21.0556	106.179	445.45
M08	Sjp_0011250	2239.27	12.1144	16.0471	74.577
S01	CAX73257.1	7750.6	392.767	46.4918	144.568
C02	Sjp_0012570	13311.5	514.577	335.324	220.872
M08	CAX75591.1	1046.79	13.092	17.9686	39.9362
C02	Sjp_0097500	13.6375	3919.06	533.577	290.078
S54	CAX74622.1	8133.58	285.832	623.399	781.249
S01	AAW25748.1	37.9999	30.9483	75.5412	3435.55
S01	ACR27083.1	14.6445	187.484	19.1092	19.536
M08	Sjp_0067490	33.5441	214.947	18.5695	14.4674
M08	Sjp_0067500	46.3763	189.575	11.9533	13.3706
M13	Sjp_0055990	1659.81	420.367	46.8266	72.4988
M13	CAX74955.1	735.22	55.4767	109.48	75.2192
S33	CAX69683.1	24.8042	11.7121	1802.63	7124.13
C19	CAX73508.1	2577.77	9679.24	789.014	881.168
S01	CAX73292.1	448.667	20.7786	12.6852	769.185
M08	Sjp_0048370	54.467	321.39	33.6741	37.9878
M08	Sjp_0055960	13371.2	738.373	3544.21	1522.07
M08	AAX26409.2	12606.4	1583.27	2966.64	1471.68
A01	Sjp_0049310	65.2059	1806.28	773.874	223.469
A01	CAX73083.1	327.786	264.031	100.633	1796.11
C01	Sjp_0027020	23.0175	285.188	2652.12	8632.24
S09	Sjp_0016520	216.608	4372.57	970.283	1047.33
A01	CAX69394.1	416.429	2501.33	993.583	358.813
C01	CAX70514.1	10.2469	310.552	2434.75	5236.6
M13	CAX74957.1	803.456	286.413	219.616	85.4222
M13	AAX25902.2	451.244	58.6268	88.9737	83.3879
S09	Sjp_0045440	129.975	18.6767	45.36	27.3949
C19	Sjp_0079300	136.641	709.5	167.308	142.854
C02	Sjp_0052870	2637.24	560.02	825.267	517.277
M08	Sjp_0108000	164.443	46.8378	1468.7	694.579
S08	CAX73699.1	1743.13	383.277	435.602	439.77
M14	Sjp_0084400	158.092	19.2914	32.7335	41.6738
M13	CAX82880.1	518.681	179.175	169.126	108.97
M01	Sjp_0025860	1093.79	278.964	771.105	227.082
M01	CAX73402.1	4359.39	19.7849	512.288	6091.1
S09	Sjp_0019620	179.207	150.076	84.4294	35.5052
M12	AAX28609.2	198.066	32.7417	411.024	721.797
M01	Sjp_0025870	3457.61	995.828	2306.63	874.474
C01	AAP05886.1	10.2699	1270.34	4690.42	8843.05
S08	Sjp_0062970	5139.13	8289.95	2527.25	1923.06
M12	Sjp_0092940	229.729	1868.59	770.119	608.649
C14	Sjp_0039420	1310.68	205.756	2665.23	1114.07
C01	CAX69618.1	13.7794	1805.35	13525.4	18650.6
C01	CAX69461.1	85.4776	1229.56	8853.08	11838.6
C64	Sjp_0026540	1704.57	1336.29	323.959	465.746
S28	Sjp_0085250	1178.36	917.327	9026.57	14188
M13	Sjp_0079080	752.361	18.179	455.575	853.978
S01	AAW27404.1	1169.61	7509.42	3391.66	2508.95
C01	AAC32040.1	22.9019	3127.98	12401.3	17799.9
M28	Sjp_0051220	6720.87	1563.16	2689.04	6996.9
M24	Sjp_0095970	613.863	2021.68	586.15	801.57
C50	Sjp_0089510	298.665	90.8443	485.271	281.402
C13	P42665.1	24.6087	9856.07	32460.5	35740.9
M12	Sjp_0092270	899.543	254.613	2110.2	2842.63
C19	Sjp_0032170	36.615	50.3835	70.4839	86.3374
S10	CAX69725.1	32.1056	5740.7	8348.14	13703.1
S09	Sjp_0015690	98.2048	136.853	46.9521	34.3747
C01	AAW25775.1	4773.77	2937.18	9318.66	13799
C46	Sjp_0024280	189.791	625.501	1086.04	643.151
A01	AAW24549.1	2268.55	4889.74	9087.77	17042.5
C01	CAX69543.1	12.2023	5391.08	2944.88	3630.86
C01	AAW25005.1	24.1455	6576.09	10678.3	14383.3
C02	CAX73441.1	4759.42	11759.4	3703.16	4692.19
M14	Sjp_0004350	592.025	1169.84	487.163	473.085
C01	AAW26625.1	70.1419	12385.4	18235.9	22606.3
C01	P43157.1	26.1183	13821.6	20744.9	24358.3
C19	Sjp_0104920	788.256	1336.47	783.895	371.264
M14	Sjp_0091840	464.005	82.475	220.931	283.855
S01	CAX73825.1	16130.7	8977.49	8667.11	5687.15
C01	AAW25326.1	24.1238	21150.5	28740.2	34518.9
S08	Sjp_0037290	45.9282	136.678	49.7638	79.2333
C01	CAX70257.1	83.3108	17790.8	19013.7	23864.5
M14	CAX82614.1	9399.08	11595	6192.81	4944.92
M08	Sjp_0071820	387.701	103.646	143.059	278.971
S10	AAW24518.1	8346.54	1039.29	9130.66	10942.8
M23	Sjp_0054830	18883.8	8233.78	26866.7	25412.8
M16	Sjp_0009910	97.1742	229.966	135.658	210.72
T02	AAW25095.1	6236.18	519.519	6215.63	7725.3
C97	AAX27248.2	339.261	158.435	295.785	107.478
S08	Sjp_0037780	141.026	142.912	60.353	56.4986
A02	Sjp_0002790	233.382	370.993	280.48	81.7
M14	AAP05888.1	11062.8	4487.7	13989.6	8915.22
S09	Sjp_0004410	311.417	964.975	401.116	478.411
S08	Sjp_0092390	422.156	827.058	307.957	285.078
C19	Sjp_0023310	665.983	400.032	878.447	1030.36
C01	AAO59414.2	12743.5	6471.42	19984.7	25489.3
S09	Sjp_0004400	1671.23	4528.31	1915.82	3266.32
S33	Sjp_0060000	2966.96	2947.26	4619.96	7403.21
M12	Sjp_0025060	1306.7	3039.66	1241.12	1189.8
C97	AAW25841.1	7499.01	3109.74	10775.2	11420.4
M10	Sjp_0075540	2751.24	2196.76	3047.47	1202.75
M17	AAG40738.1	11949.9	5809.61	19153	25244.7
C01	AAW25676.1	7007.52	4322.92	10411.5	15872.1
S09	Sjp_0008850	4548.43	8809.16	3777.36	6525.87
S09	Sjp_0065680	1224.44	2414.27	1339.96	1458.51
M67	Sjp_0117270	213.889	432.087	425.319	307.744
C02	CAX73750.1	2971.08	2036.14	2831.67	5164.94
M24	CAX73423.1	1890.24	3876.11	1917.6	2449.26
S28	CAX71062.1	7077.09	9787.77	16780.1	22061.7
M13	CAX72645.1	2965.5	9307.54	4302.67	8060.54
S60	Sjp_0018270	532.45	203.049	469.186	486.477
C19	AAW26304.1	87.0733	195.484	120.359	167.261
C14	CAX76583.1	19398.5	12605.8	8747.5	9780.3
C14	CAX71159.1	19398.5	12605.8	8747.5	9780.3
C83	CAX69521.1	2871.94	1815.21	2715.78	4213.05
A01	CAX72323.1	12243.6	15982.6	26473.4	33570.1
C02	Sjp_0011610	1417.86	1894.41	809.111	1785.75
C44	Sjp_0087440	1839.2	1724.18	1132.9	917.013
C19	AAW27576.1	103.006	144.5	69.7958	63.8101
M14	Sjp_0013530	405.754	969.874	724.596	630.154
M24	AAW25470.1	1266	981.368	2253.57	1995.77
S14	CAX74965.1	11071.5	13166.9	6910.41	6354.16
M16	AAX27360.2	518.819	992.971	625.256	444.084
S01	CAX74750.1	12822.6	7502.5	13175.9	18327.3
M22	AAX26242.2	2085.31	4832.1	4037.25	3467.8
M16	AAX26060.2	562.681	942.02	670.701	426.598
M01	CAX69485.1	6712.81	3725.47	6561.8	9078.66
M22	ABA40371.1	1383.57	912.78	1906.27	1249.62
C12	Sjp_0070430	150.453	300.067	139.832	206.793
C12	AAW26483.1	4108.13	8220.98	4681.54	4443.67
M01	Sjp_0041390	1756.3	3539.11	2469.01	2212.51
C54	CAX82473.1	942.891	1368.41	576.628	866.513
M28	Sjp_0085790	2348.56	3697.14	2117.01	1806.01
M22	Sjp_0083850	2634.73	6046.17	4461.9	4443.26
M79	CAX69608.1	3433.9	2910.71	5609.83	3904.75
S54	CAX70168.1	3387.02	1489.22	2784.19	2746.65
M03	AAW26568.1	1440.56	736.852	1657.01	1189.69
M03	Sjp_0015820	13010.4	6187.45	8608.42	11154.2
C19	AAX27807.2	2461.62	5017.87	3419.54	4338.14
S33	AAW26121.1	7832.27	8525.34	4653.03	9356.21
C85	AAX27106.2	4271.01	2023.24	3522.96	3149.05
Note:
Mean: mean fluorescence value of biology triplicates
E: eggs, C: cercariae, S: hepatic schistosomula, A: adult worm pairs.
The statistically diferentially expressed protease genes were identified using fold change cut-off value ≥ 2 between any two developmental stages and p-value < 0.05 (one-tailed Student’s t-test) (see Table S6.3-S6.8).

## Sheet: Table S6.2
Table S6.2 Statistically diferentially expressed protease genes between adult male worms and adult female worms.
Protease Family	Protein ID	M1	M2	M3	F1	F2	F3	p-value	Fold change
M08	Sjp_0011250	133.503	112.314	137.277	14.2162	23.6238	14.1613	0.00480116	7.36699
C02	Sjp_0097500	753.907	439.185	537.011	152.796	32.1032	79.3817	0.00692635	6.54646
M08	AAX27148.2	136.798	73.9143	118.474	15.6863	22.4802	17.6949	0.0239422	5.89292
M13	Sjp_0079080	1547.87	1337.21	620.493	188.5	430.996	221.282	0.0425995	4.16944
M14	Sjp_0004350	831.186	641.408	734.766	241.109	101.094	198.521	0.000484486	4.08223
M23	Sjp_0054830	25388.5	32523.9	32448.1	9696.38	3837.36	9134.62	0.0133982	3.98619
C19	Sjp_0032170	169.702	132.333	198.283	52.98	28.7634	59.7692	0.00359026	3.53549
M12	AAX28609.2	547.073	821.388	884.013	163.211	218.993	256.503	0.0100335	3.52662
C46	Sjp_0024280	536.134	569.858	838.707	177.95	194.983	182.203	0.0204949	3.5031
M08	Sjp_0108000	1096.38	1527.1	989.285	340.39	466.889	255.576	0.00750407	3.39911
S08	CAX73699.1	715.196	626.287	549.77	193.966	138.303	242.488	0.0110918	3.29053
C02	Sjp_0012570	421.738	369.084	319.1	97.1069	145.645	115.112	0.0107687	3.10152
M14	AAP05888.1	9761.66	12024.9	12107.3	3423.23	3724.5	4097.99	0.00324639	3.01394
C01	AAW25775.1	15391.9	17639.9	16504.6	5159.19	7255.09	5291.07	0.000411999	2.79783
S08	Sjp_0062970	2663.8	2512.72	2715.14	1141.26	698.504	1040.32	0.00126632	2.74007
C02	Sjp_0052870	838.193	1089.4	741.87	326.277	243.083	419.511	0.0336496	2.69951
S09	Sjp_0033000	1888.38	799.882	1353.74	948.215	217.522	348.075	0.0117557	2.67008
M14	CAX82614.1	4277.53	5784.73	6183.15	1889.5	2292.87	2150.91	0.0103892	2.56509
S60	Sjp_0018270	521.005	505.863	658.459	221.285	219.228	267.624	0.00498536	2.37995
S01	AAW27404.1	3776.97	3366.93	3343.66	1170.11	2050.44	1235.22	0.0165938	2.3537
M14	Sjp_0091840	439.314	345.447	390.8	220.946	54.9601	235.947	0.0149807	2.29667
S09	Sjp_0004400	4523.62	3742.94	5044.68	2067.03	1653.48	2276.13	0.00320815	2.21978
M12	Sjp_0092270	2292.49	2596.4	4462	1314.73	1214.93	1705.3	0.0434509	2.20802
M12	Sjp_0042280	2711.79	2824.48	2998.94	1360.85	988.675	1562.06	0.00463143	2.18203
C19	CAX73508.1	1065.69	1000.31	1446.75	538.454	558.321	581.069	0.0209769	2.09361
M13	CAX74957.1	169.179	163.529	214.205	73.7572	74.8987	112.835	0.000746577	2.09152
M12	Sjp_0092940	804.744	694.666	784.786	370.15	298.402	484.666	0.00553489	1.98072
M01	Sjp_0025870	934.536	858.004	1028.32	533.973	300.331	604.224	0.00554269	1.96094
M08	Sjp_0055960	2400.86	3490.63	1993.03	1285.4	1698.2	1047.94	0.0191399	1.95571
M67	Sjp_0019080	368.067	295.195	319.312	855.055	410.438	675.961	0.0495604	1.97588
C83	CAX69521.1	2337.35	2634.66	2525.3	4762.09	4784.75	5402.7	0.0036039	1.99399
S09	Sjp_0008850	6534.13	4849.57	4199.17	9958.36	12523.5	9098.74	0.0252388	2.02663
M16	Sjp_0009910	238.486	134.773	166.267	508.891	266.433	364.921	0.0188857	2.11342
M38	Sjp_0026210	1455.45	958.597	1273.12	3437.28	1522.03	3042.08	0.0413824	2.17006
S09	Sjp_0065680	1722.73	1247.23	848.24	3480.96	2534.8	2639.95	0.00501721	2.26696
S08	Sjp_0037290	84.6161	42.4886	64.7532	177.342	102.798	176.268	0.0137885	2.37889
M24	CAX73423.1	1152.69	1527.21	1714.41	2861.9	3143.83	4630.34	0.0190816	2.42041
M24	Sjp_0095970	243.394	429.239	431.62	739.392	974.505	1180.91	0.00823014	2.62151
C01	CAX70514.1	2526.66	1857.64	3164.06	9536.78	6572.92	7758.21	0.0101205	3.162
C50	Sjp_0089510	256.698	122.178	166.639	908.698	538.064	668.038	0.00848343	3.87671
C01	Sjp_0027020	3472.16	2247.98	2004.32	11519.1	8192.1	13831.3	0.0188726	4.34237
M28	Sjp_0051220	2866.13	1991.38	1832.76	10177.3	10113.1	9716.33	0.000478233	4.48512
C14	Sjp_0039420	1067.93	463.528	469.069	3043.53	3859.29	2159.45	0.0233544	4.52995
A01	CAX73083.1	148.069	162.931	342.628	2388.32	2846.34	3053.4	0.00178561	12.6801
S33	CAX69683.1	230.426	122.77	385.218	15474.1	8846.66	13729.2	0.0116914	51.5292
S01	AAW25748.1	74.8881	85.8953	47.5406	6858.19	6918.42	6171.89	0.000600788	95.7571
S01	CAX73292.1	6.5417	12.3281	11.6871	1072.34	2068.87	1756.64	0.0154987	160.286
Note:
M=adult male worms, F=adult female worms
The statistically diferentially expressed protease genes were identified using fold change cut-off value ≥ 2 between adult male worms and female worms, and p-value < 0.05 (one-tailed Student’s t-test).

## Sheet: Table S6.3
Table S6.3 Statistically diferentially expressed protease genes between eggs and cercariae.
Protease Family	Protein ID	E1	E2	E3	C1	C2	C3	p-value	Fold change
M08	CAX73243.1	18097.1	17617.7	17204.1	23.8861	14.202	25.0788	0.000107396	837.763
M08	CAX75587.1	6729.1	5357.71	6953.59	8.0962	9.8644	14.6278	0.00306103	584.269
M08	Sjp_0011230	2628.71	2159.72	1896.82	7.8015	10.516	10.528	0.00462543	231.76
M01	CAX73402.1	4891.33	3851.53	4335.31	18.7883	18.8522	21.7141	0.00237984	220.34
M08	AAX27148.2	12029.6	15053.1	13326.3	77.3182	74.1827	44.1151	0.00212108	206.573
S01	Sjp_0012180	5975.08	3703.33	3489.6	30.1048	13.8995	21.2856	0.0156453	201.685
M08	Sjp_0011250	1693.41	2143.24	2881.15	14.0899	12.4953	9.758	0.011744	184.843
M08	CAX75591.1	1043.83	933.128	1163.42	17.7205	10.3626	11.193	0.00204733	79.9565
M13	Sjp_0079080	729.007	925.101	602.974	18.4503	17.9693	18.1173	0.00796358	41.3863
S54	CAX74622.1	6587.01	6128.83	11684.9	216.068	304.532	336.898	0.0233284	28.4558
C02	Sjp_0012570	10923.1	13701	15310.4	675.788	535.779	332.165	0.00569934	25.8688
S01	CAX73292.1	266.542	475.16	604.299	25.2148	17.913	19.2079	0.0254056	21.5928
S01	CAX73257.1	5802.91	9803.16	7645.74	407.667	487.299	283.335	0.0114264	19.7333
M08	Sjp_0055960	12204	13441.2	14468.3	898.644	710.214	606.26	0.00170542	18.109
M13	CAX74955.1	478.922	1005.64	721.094	42.1611	90.4471	33.8218	0.0194591	13.2528
T02	AAW25095.1	6912.67	5894.8	5901.07	643.174	546.593	368.788	0.00120783	12.0038
M14	Sjp_0084400	127.514	180.326	166.435	21.4694	16.8006	19.6041	0.00739684	8.19496
S10	AAW24518.1	10784.8	7289.01	6965.77	1208.28	946.778	962.797	0.01172	8.03104
M08	AAX26409.2	8431.95	16231.3	13156	2227.19	1443.02	1079.61	0.0244823	7.96225
M13	AAX25902.2	312.304	491.652	549.775	58.0782	47.4822	70.3199	0.0151496	7.69689
S09	Sjp_0045440	152.473	145.296	92.1558	22.0927	19.0591	14.8782	0.0113393	6.95921
M12	AAX28609.2	147.478	283.691	163.029	33.0849	35.8973	29.2428	0.0289534	6.04935
M14	Sjp_0091840	651.595	328.499	411.921	110.837	79.735	56.8529	0.0232742	5.62601
C02	Sjp_0052870	2276.87	2840.85	2794	431.447	578.822	669.79	0.00173087	4.70919
S08	CAX73699.1	1857.73	1964.45	1407.19	369.108	494.942	285.782	0.00380734	4.54795
M28	Sjp_0051220	6981.08	6276.36	6905.16	2278.23	985.959	1425.28	0.00102524	4.29955
M13	Sjp_0055990	1570.88	1747.99	1660.56	612.837	366.376	281.888	0.00632163	3.94848
M01	Sjp_0025860	1318.35	994.072	968.95	324.389	245.865	266.636	0.00606157	3.92091
M08	Sjp_0071820	295.236	476.882	390.986	94.2457	130.107	86.5852	0.0112267	3.74063
M12	Sjp_0092270	819.837	978.763	900.03	320.949	276.303	166.589	0.00638159	3.53298
M08	Sjp_0108000	199.311	141.681	152.335	68.5757	28.3393	43.5983	0.0016143	3.5109
M01	Sjp_0025870	3175.56	3746.11	3451.16	972.533	960.259	1054.69	0.00240594	3.47209
C50	Sjp_0089510	465.674	204.859	225.462	124.876	82.8463	64.8109	0.0455439	3.28766
M13	CAX82880.1	730.92	384.983	440.142	186.131	176.863	174.531	0.0411841	2.89483
M13	CAX74957.1	777.807	759.322	873.238	387.614	317.315	154.308	0.0184073	2.80524
S60	Sjp_0018270	476.817	645.479	475.055	173.114	192.574	243.458	0.0184898	2.62228
M14	AAP05888.1	9169.61	12621.8	11397	3709.59	6614.32	3139.19	0.00826593	2.46514
C97	AAW25841.1	7597.04	8637.02	6262.98	2300.07	2923.18	4105.96	0.0298112	2.41146
M23	Sjp_0054830	16039.8	21659.1	18952.6	6265.15	7233.15	11203.1	0.0163776	2.29346
S54	CAX70168.1	3013.69	3478.38	3669	1628.91	1282.27	1556.48	0.0089681	2.27436
C97	AAX27248.2	492.165	293.437	232.18	130.155	120.97	224.18	0.109549	2.14132
C85	AAX27106.2	4131.53	4019.93	4661.59	1969.91	2030.53	2069.27	0.00315141	2.11098
M03	Sjp_0015820	11797.6	13127.4	14106.1	6327.6	6003.03	6231.73	0.00533171	2.1027
M17	AAG40738.1	11236.9	12852	11760.9	5865.66	6336.01	5227.17	0.00194969	2.05693
C01	AAO59414.2	10446	15136.2	12648.4	6346.9	7381.01	5686.36	0.0149705	1.9692
M03	AAW26568.1	1847.1	1261.77	1212.83	745.846	764.964	699.747	0.0356923	1.95502
S08	Sjp_0092390	520.069	335.981	410.417	797.133	883.682	800.358	0.0177892	1.95913
S09	Sjp_0065680	1699.89	858.223	1115.2	2975.01	2207.61	2060.18	0.00536795	1.97174
M14	Sjp_0004350	653.837	566.737	555.5	1163.28	1250.64	1095.59	0.00427544	1.97599
C12	Sjp_0070430	178.858	142.752	129.748	272.411	308.499	319.29	0.0176266	1.99443
C12	AAW26483.1	4718.82	3085.01	4520.54	8808.35	7776.25	8078.33	0.00313877	2.00115
M01	Sjp_0041390	2414.73	1382.4	1471.77	3671.19	3613.04	3433.1	0.012317	2.03407
C19	AAX27807.2	2525.52	2346.74	2512.58	5367.18	5075.71	4610.72	0.00404601	2.03845
M24	CAX73423.1	1455.59	2071.3	2143.82	3651.57	3965.97	4010.78	0.00140141	2.05059
A01	AAW24549.1	2646.23	1877.54	2281.87	4974.96	5088.17	4606.11	0.00620362	2.15545
C19	AAW26304.1	85.6834	83.6597	91.8768	149.444	172.883	264.123	0.0402112	2.24505
M22	Sjp_0083850	3735.57	1798.62	2370.01	6809.11	5767	5562.39	0.00334832	2.29479
M22	AAX26242.2	3136.28	1343.3	1776.36	5353.78	4505.83	4636.69	0.00506763	2.31721
M12	Sjp_0025060	1709.36	1050.23	1160.52	3736.16	2716.63	2666.2	0.00390606	2.32621
M16	Sjp_0009910	90.8167	91.2404	109.465	223.158	228.764	237.977	0.000193213	2.36654
M14	Sjp_0013530	251.434	438.797	527.03	610.406	996.61	1302.61	0.0212977	2.3903
C02	CAX73441.1	4290.08	5415.79	4572.4	9689.05	13038.5	12550.8	0.00651696	2.47077
S09	Sjp_0004400	1835.44	1552.08	1626.17	3724.34	5323	4537.57	0.0171953	2.70956
S08	Sjp_0037290	63.4007	37.1915	37.1925	193.762	95.6276	120.645	0.0249769	2.97591
S09	Sjp_0004410	455.821	224.97	253.459	1308.73	924	662.196	0.0187413	3.09866
M13	CAX72645.1	3805.72	2315.53	2775.25	8954.89	11283.8	7683.89	0.0202013	3.13861
M24	Sjp_0095970	390.448	761.894	689.247	1399.76	2057.17	2608.09	0.0172541	3.29337
C46	Sjp_0024280	175.176	183.115	211.082	439.562	788.831	648.109	0.0237637	3.29574
C19	CAX73508.1	1551.12	3557.27	2624.94	7000.13	10727	11310.6	0.00844801	3.75488
M08	Sjp_0067500	43.4444	66.5457	29.1387	179.953	180.186	208.586	0.0088326	4.08776
C19	Sjp_0079300	172.615	105.283	132.025	884.895	609.459	634.147	0.00724399	5.19244
M08	Sjp_0048370	70.1254	45.3484	47.9273	245.568	279.106	439.496	0.0269076	5.90064
A01	CAX69394.1	574.477	311.917	362.893	3188.67	2606.36	1708.97	0.0158867	6.00663
M08	Sjp_0067490	29.7593	35.0217	35.8512	156.095	150.44	338.307	0.0479239	6.40791
S01	AAW27404.1	1072.83	1136.65	1299.34	7218.07	7907.16	7403.03	0.000577682	6.42047
M12	Sjp_0092940	166.694	253.206	269.286	1823.79	2005.38	1776.59	0.000942988	8.13389
C01	Sjp_0027020	21.6509	27.1923	20.2092	313.041	344.794	197.729	0.012929	12.3901
S01	ACR27083.1	12.5726	12.9688	18.3922	197.605	190.397	174.449	0.00125437	12.8023
C01	CAX69461.1	147.078	61.3166	48.0383	1721.63	1046	921.059	0.0171662	14.3846
S09	Sjp_0016520	171.816	289.303	188.705	3583.52	6273.1	3261.1	0.0227972	20.1865
A01	Sjp_0049310	53.9743	81.2899	60.3535	1778.89	2383.86	1256.1	0.016043	27.7012
C01	CAX70514.1	11.7779	10.6158	8.3469	418.146	333.81	179.702	0.0243435	30.3071
C01	AAP05886.1	8.986	13.0532	8.7706	1380.45	1495.15	935.428	0.00883314	123.695
C01	CAX69618.1	12.2277	15.883	13.2276	2053.22	1841.14	1521.7	0.00368429	131.018
C01	AAC32040.1	12.368	29.5608	26.7768	1877.5	3289.73	4216.7	0.0221106	136.582
C01	AAW26625.1	65.0855	72.4052	72.9351	9324.38	15158.5	12673.2	0.00913783	176.576
S10	CAX69725.1	39.5661	25.0111	31.7397	6034.15	6296.94	4891	0.00284091	178.807
C01	CAX70257.1	119.511	45.6267	84.7948	18947	18588.5	15836.9	0.00152803	213.547
C01	AAW25005.1	24.6553	20.2021	27.5792	6725.22	7616.13	5386.92	0.00484821	272.352
C02	Sjp_0097500	15.0617	13.9299	11.921	4900.83	4057.16	2799.19	0.0117577	287.373
C13	P42665.1	21.5937	25.0232	27.2091	7725.85	10824	11018.4	0.00576647	400.512
C01	CAX69543.1	16.0684	10.0353	10.5032	5725.83	5552.61	4894.8	0.00109349	441.808
C01	P43157.1	27.705	27.82	22.83	13440.3	17011.5	11013	0.0077757	529.192
C01	AAW25326.1	23.4554	23.3652	25.5509	19095.5	22189.7	22166.2	0.00117784	876.745
Note:
E=eggs, C=cecariae
The statistically diferentially expressed protease genes were identified using fold change cut-off value ≥ 2 between the two stages and p-value < 0.05 (one-tailed Student’s t-test).

## Sheet: Table S6.4
Table S6.4 Statistically diferentially expressed protease genes between eggs and hepatic schistosomula.
Protease Family	Protein ID	E1	E2	E3	S1	S2	S3	p-value	Fold change
M08	CAX75587.1	6729.1	5357.71	6953.59	11.4086	13.348	14.9986	0.00307126	478.941
M08	Sjp_0011230	2628.71	2159.72	1896.82	11.5984	11.4124	13.0753	0.00461507	185.258
S01	CAX73257.1	5802.91	9803.16	7645.74	44.2823	50.1736	45.0195	0.0108588	166.709
M08	CAX73243.1	18097.1	17617.7	17204.1	112.374	88.4564	117.707	0.000109361	166.131
M08	Sjp_0011250	1693.41	2143.24	2881.15	18.3279	11.2635	18.5498	0.0116763	139.544
S01	Sjp_0012180	5975.08	3703.33	3489.6	43.3306	20.0655	32.177	0.0156597	137.779
M08	AAX27148.2	12029.6	15053.1	13326.3	99.289	93.4466	122.498	0.00214498	128.187
M08	CAX75591.1	1043.83	933.128	1163.42	22.3387	15.3186	16.2485	0.00206443	58.2568
C02	Sjp_0012570	10923.1	13701	15310.4	377.629	356.505	271.838	0.00501974	39.6974
M13	Sjp_0055990	1570.88	1747.99	1660.56	54.7257	42.0287	43.7254	0.000576692	35.4459
S01	CAX73292.1	266.542	475.16	604.299	11.6335	13.9251	12.497	0.0235273	35.3693
S54	CAX74622.1	6587.01	6128.83	11684.9	466	531.094	873.102	0.0227132	13.0471
M01	CAX73402.1	4891.33	3851.53	4335.31	555.149	469.578	512.138	0.00254868	8.50965
M13	CAX74955.1	478.922	1005.64	721.094	92.886	108.336	127.217	0.0259679	6.71558
C64	Sjp_0026540	1583.93	2175.85	1353.93	457.552	346.464	167.86	0.0127784	5.26169
M13	AAX25902.2	312.304	491.652	549.775	133.813	68.6856	64.4224	0.0303908	5.07165
M14	Sjp_0084400	127.514	180.326	166.435	28.1699	36.918	33.1126	0.00555859	4.82967
M08	AAX26409.2	8431.95	16231.3	13156	2399.21	3300.82	3199.91	0.0201777	4.24939
S08	CAX73699.1	1857.73	1964.45	1407.19	581.557	451.314	273.934	0.00355082	4.00165
M08	Sjp_0067500	43.4444	66.5457	29.1387	13.6657	12.5875	9.6067	0.0388912	3.87979
M08	Sjp_0055960	12204	13441.2	14468.3	4031.8	3246.65	3354.17	0.00386396	3.77269
M13	CAX74957.1	777.807	759.322	873.238	226.851	245.572	186.426	0.00400882	3.65845
A01	CAX73083.1	250.346	367.631	365.38	69.5103	90.2143	142.174	0.00740253	3.25724
C02	Sjp_0052870	2276.87	2840.85	2794	599.39	816.332	1060.08	0.00175104	3.19562
M13	CAX82880.1	730.92	384.983	440.142	227.047	148.991	131.34	0.0242791	3.06683
S09	Sjp_0045440	152.473	145.296	92.1558	72.1713	40.0106	23.8982	0.00810259	2.8654
M08	Sjp_0071820	295.236	476.882	390.986	174.803	112.865	141.508	0.036843	2.71008
M28	Sjp_0051220	6981.08	6276.36	6905.16	2853	2222.88	2991.23	0.00012112	2.49936
S08	Sjp_0037780	144.02	136.903	142.155	66.4899	65.599	48.9701	0.0032234	2.33669
C14	CAX71159.1	19180.4	18195.3	20819.8	8608.14	8126.44	9507.92	0.000573293	2.2176
C14	CAX76583.1	19180.4	18195.3	20819.8	8608.14	8126.44	9507.92	0.000573293	2.2176
S09	Sjp_0019620	135.511	217.887	184.223	73.9458	90.5837	88.7586	0.0189211	2.12257
M14	Sjp_0091840	651.595	328.499	411.921	269.396	224.641	168.757	0.0470497	2.10022
S08	Sjp_0062970	4687.67	6063.79	4665.93	3102.01	2492.88	1986.87	0.0225343	2.03349
C01	AAW25775.1	5163.45	4520.97	4636.89	10090.2	8966.43	8899.36	0.00094722	1.95206
M67	Sjp_0117270	234.656	182.15	224.861	462.503	341.018	472.435	0.00789699	1.9885
C14	Sjp_0039420	2251.15	737.272	943.635	3435.38	2030.59	2529.73	0.00387731	2.03347
A01	CAX72323.1	10830	11754.8	14146.1	24127.8	26952.5	28340	0.00074189	2.16222
M12	Sjp_0092270	819.837	978.763	900.03	1740.43	2340.96	2249.2	0.00702906	2.34585
S28	CAX71062.1	7194.17	6437.55	7599.54	15780.4	17924.4	16635.6	0.00425891	2.37105
S01	AAW27404.1	1072.83	1136.65	1299.34	3705.85	2613.29	3855.84	0.0135452	2.89983
M12	Sjp_0092940	166.694	253.206	269.286	710.107	731.337	868.914	0.00209686	3.3523
A01	AAW24549.1	2646.23	1877.54	2281.87	8708.67	8502.25	10052.4	0.00269395	4.00599
S09	Sjp_0016520	171.816	289.303	188.705	693.301	1196.26	1021.28	0.0118358	4.47944
C46	Sjp_0024280	175.176	183.115	211.082	735.546	1186.82	1335.74	0.0173658	5.72228
S28	Sjp_0085250	1657.99	952.776	924.323	9201.96	9440.2	8437.55	0.000827792	7.66027
M08	Sjp_0108000	199.311	141.681	152.335	1844.28	1406.53	1155.29	0.00990779	8.93137
C02	Sjp_0097500	15.0617	13.9299	11.921	637.01	501.827	461.893	0.00495847	39.1256
S33	CAX69683.1	32.5699	21.4539	20.3887	2821.8	1073.83	1512.27	0.038146	72.6745
C01	CAX69461.1	147.078	61.3166	48.0383	8685.31	8602.33	9271.6	0.000337723	103.572
C01	Sjp_0027020	21.6509	27.1923	20.2092	3509.62	2021.28	2425.47	0.0137684	115.222
C01	CAX70257.1	119.511	45.6267	84.7948	17097.4	21066	18877.6	0.00189581	228.226
C01	CAX70514.1	11.7779	10.6158	8.3469	2789.13	1755.1	2760.01	0.00955684	237.609
C01	CAX69543.1	16.0684	10.0353	10.5032	3596.07	2325.49	2913.07	0.00758408	241.338
C01	AAW26625.1	65.0855	72.4052	72.9351	12167.7	20288.5	22251.4	0.0138168	259.985
S10	CAX69725.1	39.5661	25.0111	31.7397	7621.74	7896.74	9525.93	0.00253995	260.021
C01	AAW25005.1	24.6553	20.2021	27.5792	9229.85	11547.7	11257.3	0.00232806	442.246
C01	AAP05886.1	8.986	13.0532	8.7706	4566.55	4240.25	5264.47	0.00208491	456.714
C01	AAC32040.1	12.368	29.5608	26.7768	7926.81	13523.7	15753.4	0.0167324	541.497
C01	P43157.1	27.705	27.82	22.83	11301.4	26659.9	24273.4	0.0245873	794.266
C01	CAX69618.1	12.2277	15.883	13.2276	12800.6	14116.4	13659.1	0.000404758	981.562
C01	AAW25326.1	23.4554	23.3652	25.5509	20814.7	32896.8	32509	0.00926371	1191.36
C13	P42665.1	21.5937	25.0232	27.2091	26508.2	33505.5	37367.7	0.00472732	1319.07
Note:
E=eggs, S=hepatic schistosomula
The statistically diferentially expressed protease genes were identified using fold change cut-off value ≥ 2 between the two stages and p-value < 0.05 (one-tailed Student’s t-test).

## Sheet: Table S6.5
Table S6.5 Statistically diferentially expressed protease genes between eggs and adult worm pairs.
Protease Family	Protein ID	E1	E2	E3	A1	A2	A3	p-value	Fold change
M08	CAX75587.1	6729.1	5357.71	6953.59	14.8099	13.9225	16.4799	0.00306635	421.133
S01	Sjp_0012180	5975.08	3703.33	3489.6	23.1057	19.9606	23.7098	0.0157867	197.196
M08	AAX27148.2	12029.6	15053.1	13326.3	69.3617	52.0743	93.1656	0.00215118	188.297
M08	Sjp_0011230	2628.71	2159.72	1896.82	12.5093	10.7447	24.5609	0.00474548	139.815
C02	Sjp_0012570	10923.1	13701	15310.4	233.278	214.244	215.094	0.0047646	60.268
S01	CAX73257.1	5802.91	9803.16	7645.74	82.0439	130.722	220.937	0.010947	53.6123
M08	CAX73243.1	18097.1	17617.7	17204.1	526.281	291.942	518.128	0.000117637	39.5995
M08	Sjp_0011250	1693.41	2143.24	2881.15	77.9014	63.8405	81.9891	0.0121911	30.0262
M08	CAX75591.1	1043.83	933.128	1163.42	55.0507	14.6841	50.0738	0.00159403	26.2116
M13	Sjp_0055990	1570.88	1747.99	1660.56	121.612	30.1608	65.7237	0.0011913	22.8943
S54	CAX74622.1	6587.01	6128.83	11684.9	681.158	934.186	728.403	0.0279048	10.411
M13	CAX74955.1	478.922	1005.64	721.094	95.2526	79.5589	50.846	0.0259952	9.77437
M13	CAX74957.1	777.807	759.322	873.238	144.722	61.1429	50.4014	0.00297858	9.4057
M08	Sjp_0055960	12204	13441.2	14468.3	1616.79	1521.66	1427.76	0.00178105	8.78485
M08	AAX26409.2	8431.95	16231.3	13156	1215.07	2169.52	1030.44	0.0159395	8.56602
M13	AAX25902.2	312.304	491.652	549.775	114.633	55.4485	80.0818	0.0250785	5.41138
C02	Sjp_0052870	2276.87	2840.85	2794	590.051	460.572	501.209	0.00520657	5.09831
S09	Sjp_0019620	135.511	217.887	184.223	41.0533	24.5677	40.8945	0.0186265	5.04735
M01	Sjp_0025860	1318.35	994.072	968.95	194.194	263.24	223.813	0.0106879	4.81671
M13	CAX82880.1	730.92	384.983	440.142	82.0636	147.098	97.7486	0.039945	4.75985
S09	Sjp_0045440	152.473	145.296	92.1558	21.8566	31.6832	28.6449	0.0182293	4.74449
S08	CAX73699.1	1857.73	1964.45	1407.19	434.913	416.035	468.362	0.00986488	3.96372
M01	Sjp_0025870	3175.56	3746.11	3451.16	738.922	963.479	921.02	0.000798234	3.95393
M14	Sjp_0084400	127.514	180.326	166.435	42.474	34.5336	48.0138	0.0110093	3.79356
C64	Sjp_0026540	1583.93	2175.85	1353.93	451.027	537.977	408.234	0.013366	3.65987
C97	AAX27248.2	492.165	293.437	232.18	114.884	80.6868	126.863	0.0496835	3.15657
A02	Sjp_0002790	224.025	270.34	205.78	73.65	86.1	85.35	0.00722361	2.85657
S01	CAX73825.1	13391.2	20005.4	14995.6	4753.91	6341.8	5965.73	0.0115302	2.83635
S08	Sjp_0062970	4687.67	6063.79	4665.93	1307.49	2509.66	1952.03	0.00313966	2.67237
S08	Sjp_0037780	144.02	136.903	142.155	54.268	45.018	70.2099	0.00277305	2.4961
M10	Sjp_0075540	2521.68	2838.9	2893.13	1118.26	1399.97	1090.01	0.00336773	2.28746
C19	Sjp_0104920	879.138	832.774	652.856	335.381	342.032	436.377	0.0271866	2.12317
C44	Sjp_0087440	2306.15	1705.33	1506.11	818.615	977.065	955.358	0.042437	2.00564
C14	CAX71159.1	19180.4	18195.3	20819.8	10963.4	9127.62	9249.9	0.00538444	1.98343
C14	CAX76583.1	19180.4	18195.3	20819.8	10963.4	9127.62	9249.9	0.00538444	1.98343
A28	CAX73126.1	4811.01	5851.08	6181.8	10673.1	10834.8	11381.8	0.0012158	1.95262
S09	Sjp_0004400	1835.44	1552.08	1626.17	3647.05	3021.33	3130.57	0.00230746	1.95444
C01	AAO59414.2	10446	15136.2	12648.4	26399.1	25362.4	24706.6	0.0085514	2.00018
M17	AAG40738.1	11236.9	12852	11760.9	26300.6	23983.3	25450.2	0.00371355	2.11254
S01	AAW27404.1	1072.83	1136.65	1299.34	2109.48	2764.96	2652.4	0.00795052	2.14512
M16	Sjp_0009910	90.8167	91.2404	109.465	214.261	175.178	242.722	0.00858469	2.16848
C01	AAW25676.1	5976.11	8476.73	6569.72	16576.3	15524.4	15515.5	0.00657067	2.26501
S33	Sjp_0060000	3658.88	2644.55	2597.44	8208.17	7215.84	6785.62	0.000391431	2.49522
M12	Sjp_0092940	166.694	253.206	269.286	599.239	713.692	513.014	0.0153968	2.64942
M13	CAX72645.1	3805.72	2315.53	2775.25	7862.49	7852.49	8466.64	0.00514847	2.71811
A01	CAX72323.1	10830	11754.8	14146.1	33234.9	32744.1	34731.5	0.000334236	2.74184
C01	AAW25775.1	5163.45	4520.97	4636.89	13836.4	14459.5	13100.9	0.00129736	2.89058
S28	CAX71062.1	7194.17	6437.55	7599.54	22497.2	21121	22566.7	7.13785e-05	3.11734
M12	Sjp_0092270	819.837	978.763	900.03	3351.83	2628.46	2547.61	0.0111008	3.16008
C46	Sjp_0024280	175.176	183.115	211.082	597.436	713.823	618.194	0.00364475	3.38874
A01	Sjp_0049310	53.9743	81.2899	60.3535	176.47	186.452	307.484	0.0356921	3.42712
M12	AAX28609.2	147.478	283.691	163.029	774.666	724.199	666.527	0.00539186	3.64423
M08	Sjp_0108000	199.311	141.681	152.335	743.033	665.901	674.802	8.25225e-05	4.22383
S09	Sjp_0016520	171.816	289.303	188.705	986.849	1178.56	976.582	0.000663754	4.83513
A01	CAX73083.1	250.346	367.631	365.38	1561.61	1762.84	2063.87	0.00317723	5.47952
A01	AAW24549.1	2646.23	1877.54	2281.87	16614.9	16578.3	17934.3	0.000543375	7.51251
S28	Sjp_0085250	1657.99	952.776	924.323	14065.2	12987.8	15510.9	0.00186029	12.0404
C02	Sjp_0097500	15.0617	13.9299	11.921	281.187	244.802	344.244	0.00568721	21.2705
S01	AAW25748.1	33.428	38.2287	42.3429	3154.15	3046.26	4106.24	0.00478443	90.4095
C01	CAX69461.1	147.078	61.3166	48.0383	12150.8	10949.9	12415.1	0.000714605	138.5
C01	CAX70257.1	119.511	45.6267	84.7948	26607.1	21134.7	23851.7	0.00213352	286.451
S33	CAX69683.1	32.5699	21.4539	20.3887	8244.81	4358.75	8768.83	0.018123	287.215
C01	CAX69543.1	16.0684	10.0353	10.5032	4340.32	3644.89	2907.37	0.00636201	297.556
C01	AAW26625.1	65.0855	72.4052	72.9351	26591.6	20488.7	20738.6	0.00387847	322.294
C01	Sjp_0027020	21.6509	27.1923	20.2092	10167.4	6459.98	9269.29	0.00823279	375.03
S10	CAX69725.1	39.5661	25.0111	31.7397	13653.3	11175.1	16280.8	0.00569973	426.812
C01	CAX70514.1	11.7779	10.6158	8.3469	5536.77	5220.12	4952.92	0.000514402	511.044
C01	AAW25005.1	24.6553	20.2021	27.5792	14142.8	13741.5	15265.8	0.000499471	595.694
C01	AAC32040.1	12.368	29.5608	26.7768	19521.9	16343.7	17534	0.0013694	777.223
C01	AAP05886.1	8.986	13.0532	8.7706	9084.19	8129.87	9315.09	0.000847649	861.062
C01	P43157.1	27.705	27.82	22.83	21667.2	23965.6	27442	0.00236684	932.612
C01	CAX69618.1	12.2277	15.883	13.2276	20752.7	17390.9	17808.1	0.00160604	1353.51
C01	AAW25326.1	23.4554	23.3652	25.5509	36753.1	32284.4	34519.2	0.000697781	1430.9
C13	P42665.1	21.5937	25.0232	27.2091	37096.9	33630.3	36495.5	0.000448115	1452.37
Note:
E=eggs, A=adult worm pairs
The statistically diferentially expressed protease genes were identified using fold change cut-off value ≥ 2 between the two stages and p-value < 0.05 (one-tailed Student’s t-test).

## Sheet: Table S6.6
Table S6.6 Statistically diferentially expressed protease genes between cercariae and hepatic schistosomula.
Protease Family	Protein ID	C1	C2	C3	S1	S2	S3	p-value	Fold change
M08	Sjp_0067500	179.953	180.186	208.586	13.6657	12.5875	9.6067	0.00179976	15.8596
C19	CAX73508.1	7000.13	10727	11310.6	938.04	809.01	619.991	0.0124812	12.2675
M08	Sjp_0067490	156.095	150.44	338.307	19.1447	19.373	17.1907	0.0439227	11.5753
S01	ACR27083.1	197.605	190.397	174.449	19.5438	16.7839	21	0.00100821	9.81116
M08	Sjp_0048370	245.568	279.106	439.496	41.9595	29.6054	29.4575	0.0220979	9.54413
M13	Sjp_0055990	612.837	366.376	281.888	54.7257	42.0287	43.7254	0.0298363	8.97709
S01	CAX73257.1	407.667	487.299	283.335	44.2823	50.1736	45.0195	0.0134751	8.44809
C02	Sjp_0097500	4900.83	4057.16	2799.19	637.01	501.827	461.893	0.0132605	7.34489
S09	Sjp_0016520	3583.52	6273.1	3261.1	693.301	1196.26	1021.28	0.0290584	4.50649
C19	Sjp_0079300	884.895	609.459	634.147	100.053	191.118	210.752	0.0233028	4.2407
C64	Sjp_0026540	1005.19	1619.24	1384.45	457.552	346.464	167.86	0.0245356	4.12489
M24	Sjp_0095970	1399.76	2057.17	2608.09	510.997	602.492	644.961	0.0218414	3.44907
S08	Sjp_0062970	7400.89	8897.88	8571.08	3102.01	2492.88	1986.87	0.00791389	3.28023
C02	CAX73441.1	9689.05	13038.5	12550.8	4038.42	4024.79	3046.26	0.0109311	3.17551
S09	Sjp_0015690	142.274	125.306	142.978	64.236	44.5753	32.0451	0.00674046	2.91473
S08	Sjp_0037290	193.762	95.6276	120.645	58.7277	48.7194	41.8444	0.0388724	2.74654
S08	Sjp_0092390	797.133	883.682	800.358	321.373	242.283	360.215	0.00698518	2.68563
A01	CAX73083.1	177.329	344.865	269.899	69.5103	90.2143	142.174	0.035445	2.6237
M12	Sjp_0025060	3736.16	2716.63	2666.2	1395.88	1197.4	1130.07	0.0109726	2.44913
M12	Sjp_0092940	1823.79	2005.38	1776.59	710.107	731.337	868.914	0.00459476	2.42636
S09	Sjp_0004410	1308.73	924	662.196	652.16	296.747	254.44	0.00942018	2.40573
M14	Sjp_0004350	1163.28	1250.64	1095.59	419.03	466.379	576.079	0.00712792	2.40133
C54	CAX82473.1	1244.62	1360.39	1500.22	731.171	654.937	343.775	0.0266687	2.37313
S09	Sjp_0004400	3724.34	5323	4537.57	1908.37	2062.57	1776.52	0.0126453	2.36364
C02	Sjp_0011610	2192.24	2048.16	1442.82	1237.47	737.999	451.864	0.00532604	2.34134
S09	Sjp_0008850	9712.49	8285.27	8429.74	5017.19	3067.81	3247.08	0.000560095	2.3321
S01	AAW27404.1	7218.07	7907.16	7403.03	3705.85	2613.29	3855.84	0.00989835	2.21408
M13	CAX72645.1	8954.89	11283.8	7683.89	4175.89	5070.19	3661.93	0.00804625	2.1632
C12	Sjp_0070430	272.411	308.499	319.29	137.365	162.462	119.669	0.00757304	2.14591
M24	CAX73423.1	3651.57	3965.97	4010.78	1360.13	1890.13	2502.54	0.00696341	2.02133
M22	ABA40371.1	1154.8	783.773	799.768	2289.95	1343.98	2084.87	0.0230293	2.08842
S54	CAX74622.1	216.068	304.532	336.898	466	531.094	873.102	0.0385242	2.18099
S60	Sjp_0018270	173.114	192.574	243.458	442.471	572.061	393.025	0.0284833	2.31071
M01	Sjp_0025870	972.533	960.259	1054.69	1960.36	2736.33	2223.19	0.0157624	2.31629
C01	AAW25676.1	3546.89	4554.6	4867.27	10058	10666.7	10509.8	0.000847584	2.40844
M14	Sjp_0091840	110.837	79.735	56.8529	269.396	224.641	168.757	0.00492831	2.67877
M01	Sjp_0025860	324.389	245.865	266.636	928.053	802.944	582.316	0.0156746	2.76418
C01	AAO59414.2	6346.9	7381.01	5686.36	18103.4	20307.6	21542.9	0.00402206	3.08814
M14	AAP05888.1	3709.59	6614.32	3139.19	10267.9	15075.3	16625.6	0.0220953	3.11732
C01	AAW25775.1	2097.31	2934.58	3779.65	10090.2	8966.43	8899.36	0.00859475	3.17266
M23	Sjp_0054830	6265.15	7233.15	11203.1	24538.6	32362	23699.4	0.0181587	3.26298
C13	P42665.1	7725.85	10824	11018.4	26508.2	33505.5	37367.7	0.0046062	3.29345
M17	AAG40738.1	5865.66	6336.01	5227.17	15787.8	22018.5	19652.6	0.00837235	3.29677
C97	AAW25841.1	2300.07	2923.18	4105.96	10480.8	11448	10396.9	0.0040535	3.46499
C01	AAP05886.1	1380.45	1495.15	935.428	4566.55	4240.25	5264.47	0.0092585	3.69225
C01	AAC32040.1	1877.5	3289.73	4216.7	7926.81	13523.7	15753.4	0.015208	3.96463
M08	Sjp_0055960	898.644	710.214	606.26	4031.8	3246.65	3354.17	0.00192666	4.80002
M08	CAX73243.1	23.8861	14.202	25.0788	112.374	88.4564	117.707	0.00212287	5.04278
C01	CAX69461.1	1721.63	1046	921.059	8685.31	8602.33	9271.6	0.00138287	7.20019
C01	CAX69618.1	2053.22	1841.14	1521.7	12800.6	14116.4	13659.1	0.000864355	7.49182
C01	CAX70514.1	418.146	333.81	179.702	2789.13	1755.1	2760.01	0.0135226	7.84004
M12	Sjp_0092270	320.949	276.303	166.589	1740.43	2340.96	2249.2	0.00676825	8.28785
S10	AAW24518.1	1208.28	946.778	962.797	12090.1	7839.24	7462.59	0.0143252	8.78551
C01	Sjp_0027020	313.041	344.794	197.729	3509.62	2021.28	2425.47	0.016738	9.29955
S28	Sjp_0085250	1148.95	920.67	682.357	9201.96	9440.2	8437.55	0.000375755	9.84008
T02	AAW25095.1	643.174	546.593	368.788	7281.23	5714.83	5650.85	0.00339983	11.9642
M12	AAX28609.2	33.0849	35.8973	29.2428	459.192	584.903	188.976	0.0405846	12.5535
C14	Sjp_0039420	302.058	167.177	148.032	3435.38	2030.59	2529.73	0.0108685	12.9534
M13	Sjp_0079080	18.4503	17.9693	18.1173	401.774	464.495	500.456	0.00217537	25.0606
M01	CAX73402.1	18.7883	18.8522	21.7141	555.149	469.578	512.138	0.00125719	25.8929
M08	Sjp_0108000	68.5757	28.3393	43.5983	1844.28	1406.53	1155.29	0.00895848	31.3572
S33	CAX69683.1	10.3897	11.9959	12.7508	2821.8	1073.83	1512.27	0.0382032	153.911
Note:
C=cercariae, S=hepatic schistosomula
The statistically diferentially expressed protease genes were identified using fold change cut-off value ≥ 2 between the two stages and p-value < 0.05 (one-tailed Student’s t-test).

## Sheet: Table S6.7
Table S6.7 Statistically diferentially expressed protease genes between cercariae and adult worm pairs.
Protease Family	Protein ID	C1	C2	C3	A1	A2	A3	p-value	Fold change
M08	Sjp_0067490	156.095	150.44	338.307	13.711	14.2686	15.4226	0.0409847	14.8574
M08	Sjp_0067500	179.953	180.186	208.586	9.89	10.4431	19.7788	0.000638366	14.1785
C02	Sjp_0097500	4900.83	4057.16	2799.19	281.187	244.802	344.244	0.0144898	13.5104
C19	CAX73508.1	7000.13	10727	11310.6	938.167	784.01	921.327	0.0117677	10.9846
S01	ACR27083.1	197.605	190.397	174.449	12.7156	24.034	21.8583	0.0015449	9.59685
M08	Sjp_0048370	245.568	279.106	439.496	45.7466	28.6151	39.6016	0.0210447	8.46036
A01	Sjp_0049310	1778.89	2383.86	1256.1	176.47	186.452	307.484	0.0240948	8.08295
A01	CAX69394.1	3188.67	2606.36	1708.97	262.07	333.092	481.277	0.0247046	6.97113
M13	Sjp_0055990	612.837	366.376	281.888	121.612	30.1608	65.7237	0.0242976	5.79826
C19	Sjp_0079300	884.895	609.459	634.147	160.51	104.358	163.693	0.00956072	4.96662
A02	Sjp_0002790	347	387.9	378.08	73.65	86.1	85.35	0.000420084	4.54092
S08	Sjp_0062970	7400.89	8897.88	8571.08	1307.49	2509.66	1952.03	0.000285168	4.31081
S09	Sjp_0019620	156.995	159.291	133.941	41.0533	24.5677	40.8945	0.0054414	4.22687
S09	Sjp_0016520	3583.52	6273.1	3261.1	986.849	1178.56	976.582	0.032327	4.17498
S09	Sjp_0015690	142.274	125.306	142.978	37.7549	36.1141	29.2551	0.00241965	3.98121
C19	Sjp_0104920	1065.39	1459.28	1484.73	335.381	342.032	436.377	0.00746365	3.59978
M13	CAX74957.1	387.614	317.315	154.308	144.722	61.1429	50.4014	0.0269917	3.35291
M12	Sjp_0092940	1823.79	2005.38	1776.59	599.239	713.692	513.014	0.000119298	3.07006
S01	AAW27404.1	7218.07	7907.16	7403.03	2109.48	2764.96	2652.4	0.00031364	2.99306
S08	Sjp_0092390	797.133	883.682	800.358	325.2	221.52	308.513	0.00608959	2.90116
C64	Sjp_0026540	1005.19	1619.24	1384.45	451.027	537.977	408.234	0.0162854	2.86915
M12	Sjp_0025060	3736.16	2716.63	2666.2	1137.48	1093.01	1338.92	0.0202519	2.55477
S08	Sjp_0037780	133.413	106.806	188.518	54.268	45.018	70.2099	0.0177207	2.52948
M24	Sjp_0095970	1399.76	2057.17	2608.09	777.683	775.069	851.958	0.0327873	2.52214
C02	CAX73441.1	9689.05	13038.5	12550.8	4757.63	4612.46	4706.49	0.0113037	2.50617
M14	Sjp_0004350	1163.28	1250.64	1095.59	477.044	430.615	511.596	0.00474143	2.47278
M14	CAX82614.1	9859.03	13420.9	11504.9	4928.29	5209.87	4696.59	0.00990686	2.34482
C02	Sjp_0012570	675.788	535.779	332.165	233.278	214.244	215.094	0.0452884	2.32975
C19	AAW27576.1	127.62	102.721	203.16	73.125	47.0272	71.2781	0.0438085	2.26453
M16	AAX27360.2	718.099	962.662	1298.15	453.142	467.329	411.781	0.0470205	2.236
M16	AAX26060.2	792.606	853.337	1180.12	454.585	452.409	372.802	0.0363295	2.20821
S14	CAX74965.1	14747	12407.6	12346.1	6267.68	5773.68	7021.11	0.00878136	2.07217
M28	Sjp_0085790	4437.07	3588.89	3065.46	1858.8	1811.08	1748.16	0.0179577	2.04713
S09	Sjp_0004410	1308.73	924	662.196	534.408	434.959	465.866	0.050115	2.01704
M14	AAP05888.1	3709.59	6614.32	3139.19	9813.87	8536.59	8395.2	0.036998	1.98659
M24	AAW25470.1	911.499	992.656	1039.95	2161.96	1527.92	2297.42	0.025754	2.03366
M08	Sjp_0055960	898.644	710.214	606.26	1616.79	1521.66	1427.76	0.000879056	2.06139
A01	CAX72323.1	17147.2	14376.6	16423.9	33234.9	32744.1	34731.5	0.000907183	2.10042
C01	AAW25005.1	6725.22	7616.13	5386.92	14142.8	13741.5	15265.8	0.00965516	2.18722
S28	CAX71062.1	7920.33	10425.4	11017.6	22497.2	21121	22566.7	0.00453964	2.254
C83	CAX69521.1	1443.51	1544.87	2457.26	4150.56	3615.35	4873.25	0.00291804	2.32097
S10	CAX69725.1	6034.15	6296.94	4891	13653.3	11175.1	16280.8	0.0259327	2.38701
S60	Sjp_0018270	173.114	192.574	243.458	526.75	482.44	450.241	0.0108844	2.39586
M1	CAX69485.1	4304.1	3014.53	3857.78	8985	8910.19	9340.8	0.00220444	2.43692
S01	CAX74750.1	5907.46	8547.46	8052.58	19374.1	18639.3	16968.4	0.0077531	2.44282
S33	Sjp_0060000	3209.85	3090.41	2541.53	8208.17	7215.84	6785.62	0.00187092	2.5119
C02	CAX73750.1	2384.35	1955.57	1768.51	4993.77	5320.76	5180.29	0.00341836	2.53663
C19	Sjp_0023310	424.286	384.798	391.012	965.122	1073.25	1052.72	0.00257478	2.5757
S54	CAX74622.1	216.068	304.532	336.898	681.158	934.186	728.403	0.00980071	2.73324
M23	Sjp_0054830	6265.15	7233.15	11203.1	24386.1	26469.3	25382.9	0.00393837	3.0864
C50	Sjp_0089510	124.876	82.8463	64.8109	254.392	213.616	376.197	0.0437617	3.09762
M14	Sjp_0091840	110.837	79.735	56.8529	246.7	327.485	277.379	0.0134311	3.44171
A01	AAW24549.1	4974.96	5088.17	4606.11	16614.9	16578.3	17934.3	0.00117155	3.48535
C13	P42665.1	7725.85	10824	11018.4	37096.9	33630.3	36495.5	0.00268917	3.62628
C01	AAW25676.1	3546.89	4554.6	4867.27	16576.3	15524.4	15515.5	0.00207285	3.67161
C97	AAW25841.1	2300.07	2923.18	4105.96	11622.8	11088.4	11550.2	0.00215325	3.67248
C01	AAO59414.2	6346.9	7381.01	5686.36	26399.1	25362.4	24706.6	0.000493293	3.93875
M17	AAG40738.1	5865.66	6336.01	5227.17	26300.6	23983.3	25450.2	0.00105927	4.34534
M28	Sjp_0051220	2278.23	985.959	1425.28	6839.32	6265.59	7885.79	0.00511236	4.47614
C01	AAW25775.1	2097.31	2934.58	3779.65	13836.4	14459.5	13100.9	0.00251149	4.69803
C14	Sjp_0039420	302.058	167.177	148.032	1064.77	996.205	1281.24	0.0077033	5.41453
C01	AAC32040.1	1877.5	3289.73	4216.7	19521.9	16343.7	17534	0.00506621	5.69053
A01	CAX73083.1	177.329	344.865	269.899	1561.61	1762.84	2063.87	0.0036328	6.80265
C01	AAP05886.1	1380.45	1495.15	935.428	9084.19	8129.87	9315.09	0.00223466	6.96116
C01	CAX69461.1	1721.63	1046	921.059	12150.8	10949.9	12415.1	0.000969143	9.62832
C01	CAX69618.1	2053.22	1841.14	1521.7	20752.7	17390.9	17808.1	0.00158668	10.3307
S10	AAW24518.1	1208.28	946.778	962.797	11936.2	10335.6	10556.7	0.000881628	10.5292
M12	Sjp_0092270	320.949	276.303	166.589	3351.83	2628.46	2547.61	0.00362556	11.1645
M08	Sjp_0108000	68.5757	28.3393	43.5983	743.033	665.901	674.802	0.000216519	14.8295
T02	AAW25095.1	643.174	546.593	368.788	8621.73	7585.03	6969.15	0.00158406	14.8701
S28	Sjp_0085250	1148.95	920.67	682.357	14065.2	12987.8	15510.9	0.00188255	15.4666
C01	CAX70514.1	418.146	333.81	179.702	5536.77	5220.12	4952.92	0.000212859	16.8622
M08	CAX73243.1	23.8861	14.202	25.0788	526.281	291.942	518.128	0.0143083	21.1559
M12	AAX28609.2	33.0849	35.8973	29.2428	774.666	724.199	666.527	0.000952038	22.0452
C01	Sjp_0027020	313.041	344.794	197.729	10167.4	6459.98	9269.29	0.00905141	30.2686
S01	CAX73292.1	25.2148	17.913	19.2079	602.467	669.627	1035.46	0.0156558	37.0182
M13	Sjp_0079080	18.4503	17.9693	18.1173	486.747	921.301	1153.89	0.0253268	46.9762
S01	AAW25748.1	21.6079	42.2134	29.0236	3154.15	3046.26	4106.24	0.00486614	111.009
M01	CAX73402.1	18.7883	18.8522	21.7141	3932.44	6760.26	7580.61	0.0157647	307.867
S33	CAX69683.1	10.3897	11.9959	12.7508	8244.81	4358.75	8768.83	0.018093	608.27
Note:
C=cercariae, A=adult worm pairs
The statistically diferentially expressed protease genes were identified using fold change cut-off value ≥ 2 between the two stages and p-value < 0.05 (one-tailed Student’s t-test).

## Sheet: Table S6.8
Table S6.8 Statistically diferentially expressed protease genes between hepatic schistosomula and adult worm pairs.
Protease Family	Protein ID	S1	S2	S3	A1	A2	A3	p-value	Fold change
A02	Sjp_0002790	219.61	335.73	286.1	73.65	86.1	85.35	0.0109733	3.43305
M01	Sjp_0025860	928.053	802.944	582.316	194.194	263.24	223.813	0.0187351	3.3957
M01	Sjp_0025870	1960.36	2736.33	2223.19	738.922	963.479	921.02	0.00705423	2.63773
M13	CAX74957.1	226.851	245.572	186.426	144.722	61.1429	50.4014	0.0226068	2.57095
M10	Sjp_0075540	2958.16	3402.42	2781.82	1118.26	1399.97	1090.01	0.00117813	2.53376
C14	Sjp_0039420	3435.38	2030.59	2529.73	1064.77	996.205	1281.24	0.0322641	2.39233
M08	Sjp_0055960	4031.8	3246.65	3354.17	1616.79	1521.66	1427.76	0.0050542	2.32854
M08	Sjp_0108000	1844.28	1406.53	1155.29	743.033	665.901	674.802	0.025016	2.11452
M08	AAX26409.2	2399.21	3300.82	3199.91	1215.07	2169.52	1030.44	0.0236995	2.01583
M08	Sjp_0071820	174.803	112.865	141.508	330.366	182.228	324.32	0.0289259	1.95005
S33	AAW26121.1	5068.86	5544.18	3346.06	9056.76	10059.9	8951.98	0.00505243	2.01078
C01	CAX70514.1	2789.13	1755.1	2760.01	5536.77	5220.12	4952.92	0.00841828	2.15078
C02	Sjp_0011610	1237.47	737.999	451.864	1729.26	1796.39	1831.59	0.0319679	2.20705
M28	Sjp_0051220	2853	2222.88	2991.23	6839.32	6265.59	7885.79	0.00230955	2.60201
C01	Sjp_0027020	3509.62	2021.28	2425.47	10167.4	6459.98	9269.29	0.00814187	3.25484
S33	CAX69683.1	2821.8	1073.83	1512.27	8244.81	4358.75	8768.83	0.0217486	3.95208
M08	CAX73243.1	112.374	88.4564	117.707	526.281	291.942	518.128	0.0189537	4.19528
M01	CAX73402.1	555.149	469.578	512.138	3932.44	6760.26	7580.61	0.0191203	11.89
A01	CAX73083.1	69.5103	90.2143	142.174	1561.61	1762.84	2063.87	0.00267608	17.8481
S01	AAW25748.1	85.9235	51.5451	89.1551	3154.15	3046.26	4106.24	0.00473225	45.4791
S01	CAX73292.1	11.6335	13.9251	12.497	602.467	669.627	1035.46	0.0151021	60.6364
Note:
S=hepatic schistosomula, A=adult worm pairs
The statistically diferentially expressed protease genes were identified using fold change cut-off value ≥ 2 between the two stages and p-value < 0.05 (one-tailed Student’s t-test).
